# Supplementary material for: Donor transcription suppresses D-loops in cis and promotes genome stability
Source: EMBO J. 2025 Aug 26;44(19):5595–617. doi: 10.1038/s44318-025-00541-x (PMC12489061; doi:10.1038/s44318-025-00541-x)
Supplement: Supplementary file 1 — Table EV1 [file 44318_2025_541_MOESM1_ESM.xlsx]

## Sheet: strains
Table EV1: Genotype of the Saccharomyces cerevisiae strains used in this study
Name	genotype
APY502	ura3::L1kb-HOcs, lys2::pDMC1-L, trp1::GAL-HO-HphMX, his3-11,15, leu2-3,112, can1-100, ade2-1, RAD5
APY867	ura3::L1kb-HOcs, lys2::pLYS2-L, trp1::GAL-HO-HphMX, his3-11,15, leu2-3,112, can1-100, ade2-1, RAD5
APY275	ura3::L1kb-HOcs, lys2::pGAL1-L, trp1::GAL-HO-HphMX, his3-11,15, leu2-3,112, can1-100, ade2-1, RAD5
APY724	ura3::L1kb-HOcs, lys2::pTDH3-L, trp1::GAL-HO-HphMX, his3-11,15, leu2-3,112, can1-100, ade2-1, RAD5
APY354	ura3::LY-Hocs, lys2::pDMC1-LY, trp1::GAL-HO-HphMX, ade2-1, his3-11,15, leu2-3,112, can1-100, RAD5
APY1180	ura3::LY-Hocs, lys2::pTDH3-LY, trp1::GAL-HO-HphMX, his3-11,15, ade2-1, leu2-3,112, RAD5, can1-100
APY355	ura3::LY-Hocs, lys2::pCUP1-LY, trp1::GAL-HO-HphMX, ade2-1, his3-11,15, leu2-3,112, can1-100, RAD5
APY861	ura3::L1kb-HOcs, lys2::pLYS-L-reverse, trp1::GAL-HO-HphMX, his3-11,15, leu2-3,112, can1-100, ade2-1, RAD5
AAPY941	ura3::L1kb-HOcs, lys2::pDMC1-L-rev, trp1::GAL-HO-HphMX, his3-11,15, leu2-3,112, can1-100, ade2-1, RAD5
APY999	ura3::L1kb-HOcs, lys2::pTDH3-L-rev, trp1::GAL-HO-HphMX, his3-11,15, leu2-3,112, can1-100, ade2-1, RAD5
APY942	ura3::L1kb-HOcs, lys2::pGAL1-L-rev, trp1::GAL-HO-HphMX, his3-11,15, leu2-3,112, can1-100, ade2-1, RAD5
APY1731	ura3::Lrev-1kb-HOcs, lys2::pDMC1-L, trp1::GAL-HO-HphMX, his3-11,15, leu2-3,112, can1-100, ade2-1, RAD5
APY1733	ura3::Lrev-1kb-HOcs, lys2::pTDH3-L, trp1::GAL-HO-HphMX, his3-11,15, leu2-3,112, can1-100, ade2-1, RAD5
APY795	ura3::L1kb-HOcs, lys2::pTDH3-L, trp1::GAL-HO-HphMX, his3-11,15, leu2-3,112, can1-100, ade2-1, RAD5, sgs1::HIS3
APY824	ura3::L1kb-HOcs, lys2::pDMC1-L, trp1::GAL-HO-HphMX, his3-11,15, leu2-3,112, can1-100, ade2-1, RAD5, sgs1::HIS3
APY789	ura3::L1kb-HOcs, lys2::pDMC1-L, trp1::GAL-HO-HphMX, his3-11,15, leu2-3,112, can1-100, ade2-1, RAD5, mph1::KanMX
APY796	ura3::L1kb-HOcs, lys2::pTDH3-L, trp1::GAL-HO-HphMX, his3-11,15, leu2-3,112, can1-100, ade2-1, RAD5, mph1::KanMX
APY791	ura3::L1kb-HOcs, lys2::pDMC1-L, trp1::GAL-HO-HphMX, his3-11,15, leu2-3,112, can1-100, ade2-1, RAD5, srs2::KanMX
APY798	ura3::L1kb-HOcs, lys2::pTDH3-L, trp1::GAL-HO-HphMX, his3-11,15, leu2-3,112, can1-100, ade2-1, RAD5, srs2::KanMX
APY793	ura3::L1kb-HOcs, lys2::pDMC1-L, trp1::GAL-HO-HphMX, his3-11,15, leu2-3,112, can1-100, ade2-1, RAD5, rdh54::KanMX
APY799	ura3::L1kb-HOcs, lys2::pTDH3-L, trp1::GAL-HO-HphMX, his3-11,15, leu2-3,112, can1-100, ade2-1, RAD5, rdh54::KanMX
APY1608	ura3::L1kb-HOcs, lys2::pDMC1-L, trp1::GAL-HO-HphMX, his3-11,15, leu2-3,112, can1-100, ade2-1, RAD5, msh2::KanMX
APY1610	ura3::L1kb-HOcs, lys2::pTDH3-L, trp1::GAL-HO-HphMX, his3-11,15, leu2-3,112, can1-100, ade2-1, RAD5, msh2::KanMX
APY1272	ura3::L1kb-HOcs, lys2::pDMC1-L, trp1::GAL-HO-HphMX, his3-11,15, leu2-3,112, can1-100, ade2-1, RAD5, pYES2_URA3_pGAL1_RNH1
APY1274	ura3::L1kb-HOcs, lys2::pDMC1-L, trp1::GAL-HO-HphMX, his3-11,15, leu2-3,112, can1-100, ade2-1, RAD5, pYES2_URA3_Empty
APY1278	ura3::L1kb-HOcs, lys2::pTDH3-L, trp1::GAL-HO-HphMX, his3-11,15, leu2-3,112, can1-100, ade2-1, RAD5, pYES2_URA3_pGAL1_RNH1
APY1280	ura3::L1kb-HOcs, lys2::pTDH3-L, trp1::GAL-HO-HphMX, his3-11,15, leu2-3,112, can1-100, ade2-1, RAD5, pYES_URA3_Empty
APY809	ura3::LY-HOcs, lys2::LY, can1::HIS3-LY-pad, trp1::GAL-HO-HphMX, ade2-1, his3-11,15, leu2-3,112, RAD5
APY1587	ura3::LY-Hocs, lys2::LY, can1::pTDH3-LY-pad-HIS3, trp1::GAL-HO-HphMX, RAD5, ade2-1, his3-11,15, leu2-3,112
APY1709	ura3::LY-HOcs, lys2::pTDH3-LY, can1::HIS3-LY-pad, trp1::GAL-HO-HphMX, ade2-1, leu2-3,112, his3-11,15, RAD5
APY1292	ura3::L1kb-HOcs, lys2::pTetO2-Cyc-L, SSN6::pST1760(OsTIR1; TetR)::HIS3, trp1::GAL-HO-HphMX, his3-11,15, leu2-3,112, can1-100, ade2-1, RAD5
APY1294	ura3::L1kb-HOcs, lys2::pDMC1-L, SSN6::pST1760(OsTIR1; TetR)::HIS3, trp1::GAL-HO-HphMX, his3-11,15, leu2-3,112, can1-100, ade2-1, RAD5
APY1485	ura3::L1kb-HOcs, lys2::pDMC1-L, trp1::GAL-HO-HphMX, his3-11,15, leu2-3,112, can1-100, ade2-1, RAD5, tfIIs::KanMX
APY1487	ura3::L1kb-HOcs, lys2::pTDH3-L, trp1::GAL-HO-HphMX, his3-11,15, leu2-3,112, can1-100, ade2-1, RAD5,tfIIs::KanMX
APY1512	ura3::loxP/ura3::YS-Hocs, lys2::S2/lys2::LY, trp1::GAL-HO-HphMX/TRP1, can1-100/-, ade2-1, his3-11,15/-, leu2-3,112/-, RAD5/-
APY1075	ura3::loxP/ura3::YS-Hocs, lys2::pGAL1-S2/lys2::LY, TRP1/trp1::GAL-HO-HphMX, can1-100/-, ade2-1/-, his3-11,15/-, leu2-3,112/-, RAD5/-
APY1077	ura3::loxP/ura3::YS-Hocs, lys2::pTDH3-S2/lys2::LY, TRP1/trp1::GAL-HO-HphMX, can1-100/-, ade2-1/-, his3-11,15/-, leu2-3,112/-, RAD5/-
APY1130	ura3::loxP/ura3::YS-Hocs, lys2::pDMC1-S2/lys2::LY, TRP1/trp1::GAL-HO-HphMX, can1-100/-, ade2-1/-, his3-11,15/-, leu2-3,112/-, RAD5/-
APY1681	ura3::YS-Hocs/ura3::loxP, lys2::LY/lys2::pTDH3-S2, trp1::GAL-HO-HphMX/TRP1, can1-100/-, his3-11,15/-, ade2-1/-, leu2-3,112/-, RAD5/-, mph1::KanMX/-
APY1682	ura3::YS-Hocs/ura3::loxP, lys2::LY/lys2::pDMC1-S2, trp1::GAL-HO-HphMX/ TRP1, can1-100/-, his3-11,15/-, ade2-1/-, leu2-3,112/-, RAD5/-, mph1::KanMX/-
APY1683	ura3::loxP/ura3::YS-Hocs,lys2::LY/lys2::pTDH3-S2, trp1::GAL-HO-HphMX/TRP1, can1-100/-, ade2-1/-, his3-11,15/-, leu2-3,112/-, RAD5/-, srs2::KanMX/-
APY1684	ura3::YS-Hocs/ura3::loxP, lys2::LY/lys2::pDMC1-S2, trp1::GAL-HO-HphMX/TRP1, can1-100/-, his3-11,15/-, ade2-1/-, leu2-3,112/-, RAD5/-, srs2::KanMX/-
APY1692	ura3::YS-Hocs/ura3::loxP, lys2::pTDH3-S2/lys2::LY, TRP1/trp1::GAL-HO-HphMX, can1-100/-, ade2-1/-, his3-11,15/-, leu2-3,112/-, RAD5/-, sgs1::HIS3/-
APY1693	ura3::YS-Hocs/ura3::loxP, lys2::pDMC1-S2/lys2::LY, TRP1/trp1::GAL-HO-HphMX, can1-100/-, ade2-1/-, his3-11,15/-, leu2-3,112/-, RAD5/-, sgs1::HIS3/-
APY1898	MATa, ade2-n, his3::NatMX4, met22::KlURA3, RAD5
APY1899	MATa, ade2-I-SceIcs, lys2::pGAL-I-SceI, his3::HphMX4, RAD5
APY1988	MATa, pTDH3-ade2-n, his3::NatMX4, met22::KlURA3, RAD5
APY1990	MATa, pDMC1-ade2-n, his3::NatMX4, met22::KlURA3, RAD5
APY1188	ura3::L-HOcs-Y, lys2::URA3, trp1::GAL-HO-HphMX, can1-100, ade2-1, his3-11,15, leu2-3,112, RAD5
APY1985	ura3::L-HOcs-Y, lys2::pDMC1-LY, trp1::GAL-HO-HphMX, can1-100, ade2-1, his3-11,15, leu2-3,112, RAD5
APY1994	ura3::L-HOcs-Y, lys2::pTDH3-LY, trp1::GAL-HO-HphMX, can1-100, ade2-1, his3-11,15, leu2-3,112, RAD5
