# Supplementary material for: Donor transcription suppresses D-loops in cis and promotes genome stability
Source: EMBO J. 2025 Aug 26;44(19):5595–617. doi: 10.1038/s44318-025-00541-x (PMC12489061; doi:10.1038/s44318-025-00541-x)
Supplement: Supplementary file 2 — Table EV2 [file 44318_2025_541_MOESM2_ESM.xlsx]

## Sheet: Sheet1
Table EV2: Genomic coordinates of the promoters used in this study
Promoter	Coordinates	Strand
pDMC1	chrV:543220-553418	+
pTDH3	chrVII:878811-889483	-
pGAL1	chrII:273565-284018	+
pCUP1	chrVIII:207777-218011	-
pLYS2(replaced)	chrII:468928-479077	-
pADE2 (replaced)	chrXV:566192-566716	-
