# Supplementary material for: Donor transcription suppresses D-loops in cis and promotes genome stability
Source: EMBO J. 2025 Aug 26;44(19):5595–617. doi: 10.1038/s44318-025-00541-x (PMC12489061; doi:10.1038/s44318-025-00541-x)
Supplement: Supplementary file 3 — Table EV3 [file 44318_2025_541_MOESM3_ESM.xlsx]

## Sheet: DLC assay
Table S3: Primers used in this study.
Quantitative PCR primers
Name	Sequence (5'-3')	Purpose
APO79/olWDH1760	AGACAGAATTGGCAAAGATCC	Reference locus (ARG4, Ch.VIII); used as a dsDNA loading control.
APO80/olWDH1761	GGCCAATTAGTTCACCAAGACG
APO315/olWDH1762	ACTTCGAATTTCGGCACTTC	Quantify the intra-molecular ligation efficiency of a 1904 bp EcoRI fragment at the DAP2 locus.
APO316/olWDH1763	CGATGAAACGTTAAGTGACCAC
APO256/olWDH1766	GTTTCAGCTTTCCGCAACAG	Measure dsDNA integrity at the HOcs. DSB induction causes a decrease of signal.
APO54/olWDH1767	GGCGAGGTATTGGATAGTTCC
APO139/olWDH1764	AGAGCGGTCAGTAGCAATCC	Measure the EcoRI digestion efficiency at the DSB.
APO55/olDWH1768	AGGAGCACAGACTTAGATTGG
APO319/olWDH1765	CACACGCGAAAAACCGCC	Measure the EcoRI digestion efficiency at the donor.
APO2166	GACCGCTTCTAGAGGCATCG
APO2169	CTATGTGTTGCAGGCGGTCAATC	Measur the ligatio efficiency at the endogenous GAL3 locus.
APO2170	CAGTGCATCCATCGTCTTCAACA
APO596/olWDH2019	CTTTAACCGGACGCTCGA	Quantify ssDNA at the PhiX site.
APO597/olWDH2020	TTGAGTTTATTGCTGCCGTC
APO139/olWDH1764	AGAGCGGTCAGTAGCAATCC	Quantify the DLC chimera formed between the upstream unique sequence of the invading molecule with the upstream unique sequence of the donor molecule at the intra-chromosomal (CAN1) donor.
APO817	GACGTACAAAGTTCCACTGGC
APO139/olWDH1764	AGAGCGGTCAGTAGCAATCC	Quantify the DLC chimera formed between the upstream unique sequence of the invading molecule with the upstream unique sequence of the donor molecule at the inter-chromosomal (LYS2) donor.
APO319/olWDH1765	CACACGCGAAAAACCGCC
APO818	AGTGTAGTTGGCCAAGTCATTC	Quantify the DLC chimera formed between the two donors in the MI intermediate.
APO319/olWDH1765	CACACGCGAAAAACCGCC
Hybridization oligonucleotide
Name	Sequence (5'-3')	Purpose
APO563/olWDH1770	CGAAATCATCTTCGGTTAAATCCAAAACGGCAGAAGCCTGAATGAAACATATGAACCAATTGGAGGACGTCAATGAATTCTGGGGATCCATTGCATTTTT	Hybridize at the EcoRI site upstream of the PhiX genome fragment on the resected broken molecule (chr.V). The last five nucleotides are not complementary.

## Sheet: DLE assay
Table S3: Primers used in this study.
qPCR primers
Name	Sequence (5'-3')	Purpose
APO79/olWDH1760	AGACAGAATTGGCAAAGATCC	Reference locus (ARG4, Chr. VIII); used as a dsDNA loading control.
APO80/olWDH1761	GGCCAATTAGTTCACCAAGACG
APO155/olWDH2052	ATGTGCCTTCCTACCGCTC	Quantify the intra-molecular ligation (i.e. circularization) efficiency of a control 765 bp HindIII fragment (YLR050C; Chr. XII).
APO156/olWDH2053	TCAAGCGTGGTTACATTCCTTAC
APO256/olWDH1766	GTTTCAGCTTTCCGCAACAG	Measure dsDNA integrity at the HOcs. DSB induction causes a decrease of signal.
APO54/olWDH1767	GGCGAGGTATTGGATAGTTCC
APO596/olWDH2019	CTTTAACCGGACGCTCGA	Quantify ssDNA at the PhiX site
APO597/olWDH2020	TTGAGTTTATTGCTGCCGTC
APO586/olWDH2009	CACCACTTTGCCATTCAACAC	Quantify the chimera formed upon circularization of the extended invading molecule (DLE signal). To be normalized on the circularization efficiency.
APO587/olWDH2010	TGCTCGGAGATTACCGAATC
Hybridization oligonucleotide
Name	Sequence (5'-3')	Purpose
APO581/olWDH2007	TCTGCTCGGAGATTACCGAATCAAAAAAATTTCAAAGAAACCGGAATCAAAAAAAAGAACAAAAAAAAAAAAGATGAATTGAAAAGCTTTATGGACCgac	Hybridize at the HindIII site upstream of the PhiX genome fragment on the resected broken molecule (Chr. V). The last three nucleotides are not complementary.
APO640/olWDH2046	AATCTTTGTGAAGCTTCGCAAGTATTCATTTTAGACCCATGGTGGAACCCTAGTGTTGAATGGCAAAGTGGTGATAGAGTTCATAGAATTGGTCAGTAT	Hybridize at the HindIII site downstream of the LY donor (Chr. II) on the extended invading molecule.

## Sheet: RT-qPCR
Table S3: Primers used in this study.
RT-qPCR primers
Name	Sequence (5'-3')	Purpose
APO79	AGACAGAATTGGCAAAGATCC	Reference locus (ARG4); used as RNA loading control.
APO80	GGCCAATTAGTTCACCAAGACG
APO433	CTAACGAAAAGGTCTGGATAGAG	Quantify the 5' part of the donor L RNA level.
APO440	CACATCGAGCTGAGGTAGC
APO1948	CTAGGGGTGTGGATTTGATGGT	Quantify the 3' part of the donor L RNA level.
APO1949	CGTGGTTTAGCAACACCTAAGT
APO265	GTGGAAGGTCCTGGTTTAGAG	Quantify RNA level at RAD16 locus downstream of LYS2
APO469	TTCATTGAAGAAGTCTCTCCTCAC
APO1950	CAAGGCAAGGGAACTTCTAC	Quantify RNH1 RNA level.
APO1951	GATGTAGTATTTGGTTGACCTAG
APO2101	GTGTAGGAACATCAACATGCTC	Quantify ADE2 RNA level
APO2175	CTCCTGCCAAACAAATAAGCAAC

## Sheet: ChIP-qPCR
Table S3: Primers used in this study.
ChIP-qPCR primers
Name	Sequence (5'-3')	Purpose
APO79	AGACAGAATTGGCAAAGATCC	Reference locus (ARG4); used as dsDNA loading control.
APO80	GGCCAATTAGTTCACCAAGACG
APO433	CTAACGAAAAGGTCTGGATAGAG	Measure the enrichment of the 5' part of the donor L upon RNA PolII immunoprecipitation.
APO440	CACATCGAGCTGAGGTAGC
APO1948	CTAGGGGTGTGGATTTGATGGT	Measure the enrichment of the 3' part of the donor L upon RNA PolII immunoprecipitation.
APO1949	CGTGGTTTAGCAACACCTAAGT

## Sheet: CR-C (Ectopic recombination)
Table S3: Primers used in this study.
qPCR primers
Name	Sequence (5'-3')	Purpose
APO79	AGACAGAATTGGCAAAGATCC	Reference locus (ARG4); used as a dsDNA loading control.
APO80	GGCCAATTAGTTCACCAAGACG
APO315	ACTTCGAATTTCGGCACTTC	Quantify the intra-molecular ligation efficiency of a 1904 bp EcoRI fragment at the DAP2 locus.
APO316	CGATGAAACGTTAAGTGACCAC
APO256	GTTTCAGCTTTCCGCAACAG	Measure dsDNA integrity at the HOcs. DSB induction causes a loss of signal.
APO438	CCATTGTCCAATTTGCCACC
APO139	AGAGCGGTCAGTAGCAATCC	Measure the EcoRI digestion efficiency at the DSB site.
APO55	AGGAGCACAGACTTAGATTGG
APO54	GGCGAGGTATTGGATAGTTCC	Measure the EcoRI digestion efficiency at the site downstream of Y on chr. V.
APO2181	AGTATCAGCATCTTTAAGTG
APO139 (p-5L)	AGAGCGGTCAGTAGCAATCC	Quantify the chimera formed by the intramolecular ligation of the non crossover repair product.
APO2181 (p-5R)	AGTATCAGCATCTTTAAGTG
APO319 (p-2L)	CACACGCGAAAAACCGCC	Quantify the chimera formed by the intramolecular ligation of the crossover repair product.
APO2181 (p-5R)	AGTATCAGCATCTTTAAGTG
