# Supplementary material for: Donor transcription suppresses D-loops in cis and promotes genome stability
Source: EMBO J. 2025 Aug 26;44(19):5595–617. doi: 10.1038/s44318-025-00541-x (PMC12489061; doi:10.1038/s44318-025-00541-x)
Supplement: Supplementary file 5 — Dataset EV1 [file 44318_2025_541_MOESM5_ESM.zip]

Archive with 30 entries (29 files):
- Dataset EV1/
- Dataset EV1/Donor_(pADE2-)ade2-n.fsa
- Dataset EV1/Donor_can1-LY(2kb).str
- Dataset EV1/Donor_can1_pDMC1_LY(2kb).str
- Dataset EV1/Donor_can1_pTDH3_LY(2kb).str
- Dataset EV1/Donor_lys2_pCUP1_L(1kb).str
- Dataset EV1/Donor_lys2_pDMC1-ade2-n.fsa
- Dataset EV1/Donor_lys2_pDMC1-LY(2kb).ape
- Dataset EV1/Donor_lys2_pDMC1-S2(2kb)_MIR.ape
- Dataset EV1/Donor_lys2_pDMC1_L(1kb).str
- Dataset EV1/Donor_lys2_pDMC1_L(1kb)_reverse.str
- Dataset EV1/Donor_lys2_pGAL1-S2(2kb)_MIR.ape
- Dataset EV1/Donor_lys2_pGAL1_L(1kb).str
- Dataset EV1/Donor_lys2_pGAL1_L(1kb)_reverse.str
- Dataset EV1/Donor_lys2_pLYS2-L(1kb).str
- Dataset EV1/Donor_lys2_pLYS2-L(1kb)_reverse.str
- Dataset EV1/Donor_lys2_pLYS2-S2(2kb)_MIR.ape
- Dataset EV1/Donor_lys2_pTDH3-LY(2kb).ape
- Dataset EV1/Donor_lys2_pTDH3-S2(2kb)_MIR.ape
- Dataset EV1/Donor_lys2_pTDH3_L(1kb).str
- Dataset EV1/Donor_lys2_pTDH3_L(1kb)_reverse.str
- Dataset EV1/Donor_lys2_pTetO2_L(1kb).str
- Dataset EV1/Donor_pTDH3-ade2-n.fsa
- Dataset EV1/DSB-inducible_L(1kb)-HOcs-Y(1kb).gb
- Dataset EV1/DSB-inducible_L(1kb)-HOcs.ape
- Dataset EV1/DSB-inducible_L(1kb)-reverse-HOcs.ape
- Dataset EV1/DSB-inducible_LY(2kb)-HOcs.ape
- Dataset EV1/pYES2(empty).str
- Dataset EV1/pYES2-RNH1.str
- Dataset EV1/README.rtf
