# Supplementary material for: Donor transcription suppresses D-loops in cis and promotes genome stability
Source: EMBO J. 2025 Aug 26;44(19):5595–617. doi: 10.1038/s44318-025-00541-x (PMC12489061; doi:10.1038/s44318-025-00541-x)
Supplement: Supplementary file 5 — Dataset EV1 [file 44318_2025_541_MOESM5_ESM.zip › Dataset EV1/Donor_(pADE2-)ade2-n.fsa]

LOCUS       Donor__pADE2__ad        3716 bp    DNA        linear       25-JUN-2025
DEFINITION  .
ACCESSION   
VERSION     
SOURCE      .
  ORGANISM  .
COMMENT     >ADE2 YOR128C SGDID:S000005654, JRIU01000141.1:11401..13116+/- 1kb
COMMENT     
COMMENT     ApEinfo:methylated:1
FEATURES             Location/Qualifiers
     gene            1001..2716
                     /locus_tag="ADE2"
                     /label="ADE2"
                     /ApEinfo_label="ADE2"
                     /ApEinfo_fwdcolor="#ff797d"
                     /ApEinfo_revcolor="#ff102f"
                     /ApEinfo_graphicformat="arrow_data {{0 0.5 0 1 2 0 0 -1 0
                     -0.5} {} 0} width 5 offset 0"
     regulatory      476..1000
                     /regulatory_class="promoter"
                     /locus_tag="ADE2-Promoter"
                     /label="ADE2-Promoter"
                     /ApEinfo_label="ADE2-Promoter"
                     /ApEinfo_fwdcolor="cyan"
                     /ApEinfo_revcolor="green"
                     /ApEinfo_graphicformat="arrow_data {{0 0.5 0 1 2 0 0 -1 0
                     -0.5} {} 0} width 5 offset 0"
     ncRNA:sgRNA     982..1001
                     /locus_tag="Guide in ADE2 promoter"
                     /label="Guide in ADE2 promoter"
                     /ApEinfo_label="Guide in ADE2 promoter"
                     /ApEinfo_fwdcolor="#800080"
                     /ApEinfo_revcolor="green"
                     /ApEinfo_graphicformat="arrow_data {{0 0.5 0 1 2 0 0 -1 0
                     -0.5} {} 0} width 5 offset 0"
     primer_bind     370..391
                     /locus_tag="ADE2-A"
                     /label="ADE2-A"
                     /ApEinfo_label="ADE2-A"
                     /ApEinfo_fwdcolor="#14c0bd"
                     /ApEinfo_revcolor="#4ec02b"
                     /ApEinfo_graphicformat="arrow_data {{0 0.5 0 1 2 0 0 -1 0
                     -0.5} {} 0} width 5 offset 0"
     primer_bind     complement(2959..2981)
                     /locus_tag="ADE2-B"
                     /label="ADE2-B"
                     /ApEinfo_label="ADE2-B"
                     /ApEinfo_fwdcolor="#14c0bd"
                     /ApEinfo_revcolor="#4ec02b"
                     /ApEinfo_graphicformat="arrow_data {{0 0.5 0 1 2 0 0 -1 0
                     -0.5} {} 0} width 5 offset 0"
     primer_bind     complement(1220..1241)
                     /locus_tag="ADE2-5'end-Rev"
                     /label="ADE2-5'end-Rev"
                     /ApEinfo_label="ADE2-5'end-Rev"
                     /ApEinfo_fwdcolor="#14c0bd"
                     /ApEinfo_revcolor="#4ec02b"
                     /ApEinfo_graphicformat="arrow_data {{0 0.5 0 1 2 0 0 -1 0
                     -0.5} {} 0} width 5 offset 0"
ORIGIN
        1 CTACTAGAAA GAAGGGCGTC AAAAATCTGC TATGCTATTA CGAAATTACT CTATAGGTTA
       61 GAATGTCATC CCATAGGTAT GGCCCTTTTA AAGAAGTATC TCCACAGTCA ATTGCGAGAA
      121 GCCTATCTAG AATCAAAACG ACACTTTATT TCCAAAAAGG GAGATTCGAC CAACACTTCC
      181 TCTACCATTG CATCATCATC TTTCGCTGGC GCATCTGTTC CTCTATCTTC AAACGAATCA
      241 GGAATGCTAA ACGGCTTGAA GCAAATTAAC GAACAACAAG AATCTACATT ATAAACCACT
      301 CAAAAGGAAG ACTAGTAACG CCGTATCGTG ATTAACGTAT TACATAAGTT ACAGGATTCA
      361 TGCTTATGGG TAAGCTATTT CGCCCAATGT GTCCATCTGA CATTACTATT TTGCATTTTA
      421 ATTTAATTAG AACTTGACTA GCGCACTACC AGTATATCAT CTCATTTCCG TAAATaccaa
      481 atgtattata tattgaaagc ttttgaccag gttattataa aagaaacttc atgctcgaaa
      541 aagatcattt cgaaaagttg cctagtttca tgaaatttta aagcagttta tataaatttt
      601 accttttgat gcggaattga ctttttcgtg aataatacat aacttttctg aaaagaatca
      661 aagacagata aaatttaaga gatattaaac attagtgaga agccgagaat tttgtaacac
      721 caacataaca ctgacatctt taacaacttt taattatgat aaatttctta cgtcatgatt
      781 gattattaca gctatgctga caaatgactc ttgttgtagg gctacgaacc gggtaatatt
      841 aagtgattga ctcttgctga ccttttatta agaactaaat ggacaatatt atggagcatt
      901 tcatgtataa attggtgcgt aaaatcgttg gatctctctt ctaagtacat cctactataa
      961 caatcaagaa aaacaagaaa accggacaaa acaatcaagt atggattcta gaacagttgg
     1021 tatattggga gggggacaat tgggacgtat gattgttgag gcagctaaca ggctcAACAT
     1081 TAAGACGGTA ATACTAGATG CTGAAAATTC TCCTGCCAAA CAAATAAGCA ACTCCAATGA
     1141 CCACGTTAAT GGCTCCTTTT CCAATCCTCT TGATATCGAA AAACTAGCTT AAAAATGTGA
     1201 TGTGCTAACG ATTGAGATTG AGCATGTTGA TGTTCCTACA CTAAAGAATC TTCAAGTAAA
     1261 ACATCCCAAA TTAAAAATTT ACCCTTCTCC AGAAACAATC GGATTGATAC AAGACAAATA
     1321 TATTCAAAAA GAGCATTTAA TCAAAAATGG TATAGCAGTT ACCCAAAGTG TCCCTGTGGA
     1381 ACAAGCCAGT GAGACGTCCC TATTGAATGT TGGAAGAGAT TTGGGTTTTC CATTCGTCTT
     1441 GAAGTCGAGG ACTTTGGCAT ACGATGGAAG AGGTAACTTC GTTGTAAAGA ATAAGGAAAT
     1501 GATTCCGGAA GCTTTGGAAG TACTGAAGGA TCGTCCTTTG TACGCCGAAA AATGGGCACC
     1561 ATTTACTAAA GAATTAGCAG TCATGATTGT GAGATCTGTT AACGGTTTAG TGTTTTCTTA
     1621 CCCAATTGTA GAGACTATCC ACAAGGACAA TATTTGTGAC TTATGTTATG CGCCTGCTAG
     1681 AGTTCCGGAC TCCGTTCAAC TTAAGGCGAA GTTGTTGGCA GAAAATGCAA TCAAATCTTT
     1741 TCCCGGTTGT GGTATATTTG GTGTGGAAAT GTTCTATTTA GAAACAGGGG AATTGCTTAT
     1801 TAACGAAATT GCCCCAAGGC CTCACAACTC TGGACATTAT ACCATTGATG CTTGCGTCAC
     1861 TTCTCAATTT GAAGCTCATT TGAGATCAAT ATTGGATTTG CCAATGCCAA AGAATTTCAC
     1921 ATCTTTCTCC ACCATTACAA CGAACGCCAT TATGCTAAAT GTTCTTGGAG ACAAACATAC
     1981 AAAAGATAAA GAGCTAGAAA CTTGCGAAAG AGCATTGGCG ACTCCAGGTT CCTCAGTGTA
     2041 CTTATATGGA AAAGAGTCTA GACCTAACAG AAAAGTAGGT CACATAAATA TTATTGCCTC
     2101 CAGTATGGCG GAATGTGAAC AAAGGCTGAA CTACATTACA GGTAGAACTG ATATTCCAAT
     2161 CAAAATCTCT GTCGCTCAAA AGTTGGACTT GGAAGCAATG GTCAAACCAT TGGTTGGAAT
     2221 CATCATGGGA TCAGACTCTG ACTTGCCGGT AATGTCTGCC GCATGTGCGG TTTTAAAAGA
     2281 TTTTGGCGTT CCATTTGAAG TGACAATAGT CTCTGCTCAT AGAACTCCAC ATAGGATGTC
     2341 AGCATATGCT ATTTCCGCAA GCAAGCGTGG AATTAAAACA ATTATCGCTG GAGCTGGTGG
     2401 GGCTGCTCAC TTGCCAGGTA TGGTGGCTGC AATGACACCA CTTCCTGTCA TCGGTGTGCC
     2461 CGTAAAAGGT TCTTGTCTAG ATGGAGTAGA TTCTTTACAT TCAATTGTGC AAATGCCTAG
     2521 AGGTGTTCCA GTAGCTACCG TCGCTATTAA TAATAGTACG AACGCTGCGC TGTTGGCTGT
     2581 CAGACTGCTT GGCGCTTATG ATTCAAGTTA TACAACAAAA ATGGAACAGT TTTTATTAAA
     2641 GCAAGAAGAA GAAGTTCTTG TCAAAGCACA AAAGTTAGAA ACTGTCGGTT ACGAAGCTTA
     2701 TCTAGAAAAC AAGTAATATA TAAGTTTATT GATATACTTG CACAGCAAAT AATATAAAAT
     2761 GATATACCTA TTTTTTAGGC TTTGTTATGA TTACATCAAA TGTGGACTTC ATACATAGAA
     2821 ATCAACGCTT ACAGGTGTCC TTTTTTAAGA ATTTCATACA TAAGATCACT TATTATACAT
     2881 ACATACATAT CGAGTAACAA GAAGCAAGGA ATAATTACCT GCTTAAGTCT GCAATTAAAA
     2941 AAATAACGTT TCGATACAGT TCATATAAGG CGGCTCAATG CATCACCGAG GATAGCGCTA
     3001 CGTCAGGATA TCTTTGTAGT TCCCAAATAT AAATGCGACA ATATAGTTTC TTTCTTTCAT
     3061 ATCAATAATA TCCTTTTCTC CACTGAAATC ACGAATCAAA CCTGGAGCAA AAACTAAAGC
     3121 CAAATTATAA AGCGTCATTC GATTCCAGTG ACTGTACCGT GTAACCTTTT CTATATGTTC
     3181 ACTCAGTACT CTTAACACCC TATAATGTTC CCTTGGAAGG TCTTCCAATA TGTTTTTTAA
     3241 AGCGCCCTTG CTCGACATAT AAGTGTCCGA ATTTTTTGCT TCTAAGGACA ACTTTCCTCC
     3301 AACAAATGGC AAGTTTTCCA TCATTTTTCT AGATTTAACT AACCTCATCA ACGGCTCGTA
     3361 TATTTGAAAG GTAAAGATAG GGTTGGGGAG CTTTCTTAAG TATCGCTTCA ACACACCAGT
     3421 AACAGCGTTG AGATCTTGTT CCGTTAAAAT ATTTGGCGTT TCGGTATTTT GTTGTACTTT
     3481 CCATGCAGAA AATTGCTTTT CTATTTCTTC TATGACTAGC TGGGAACCTG ATTTTCTATA
     3541 AATGCCCTCC GATCTCATAT TTTCTTCGTC TGATTCAATA AAATCTATGC AGACAGATAG
     3601 TATCATCGGT ATTTCATTGT TTTCATAATT GCACCTAGCA ACGAGACTTG AACCATACAA
     3661 ATTGCTTCCA TCCAAATATT CTTCTCCATC TTTACTTTGT CCCATATTTG CATCGT
//
