# Supplementary material for: Donor transcription suppresses D-loops in cis and promotes genome stability
Source: EMBO J. 2025 Aug 26;44(19):5595–617. doi: 10.1038/s44318-025-00541-x (PMC12489061; doi:10.1038/s44318-025-00541-x)
Supplement: Supplementary file 5 — Dataset EV1 [file 44318_2025_541_MOESM5_ESM.zip › Dataset EV1/Donor_can1-LY(2kb).str]

LOCUS       Donor_at_CAN1_HI        5953 bp    DNA        linear       19-OCT-2023
DEFINITION  .
ACCESSION   
VERSION     
SOURCE      .
  ORGANISM  .
COMMENT     
COMMENT     
COMMENT     ApEinfo:methylated:1
FEATURES             Location/Qualifiers
     misc_feature    868..2142
                     /locus_tag="Part1"
                     /label="Part1"
                     /ApEinfo_label="Part1"
                     /ApEinfo_fwdcolor="cyan"
                     /ApEinfo_revcolor="green"
                     /ApEinfo_graphicformat="arrow_data {{0 1 2 0 0 -1} {} 0}
                     width 5 offset 0"
     misc_feature    complement(join(868..1407,2425..2910))
                     /locus_tag="CAN1(W303 ok)"
                     /label="CAN1(W303 ok)"
                     /ApEinfo_label="CAN1(W303 ok)"
                     /ApEinfo_fwdcolor="cyan"
                     /ApEinfo_revcolor="green"
                     /ApEinfo_graphicformat="arrow_data {{0 1 2 0 0 -1} {} 0}
                     width 5 offset 0"
     CDS             complement(1560..2222)
                     /locus_tag="HIS3"
                     /label="HIS3"
                     /ApEinfo_label="HIS3"
                     /ApEinfo_fwdcolor="cyan"
                     /ApEinfo_revcolor="#ff8000"
                     /ApEinfo_graphicformat="arrow_data {{0 1 2 0 0 -1} {} 0}
                     width 5 offset 0"
     CDS             2933..5000
                     /locus_tag="LYS2"
                     /label="LYS2"
                     /ApEinfo_label="LYS2"
                     /ApEinfo_fwdcolor="cyan"
                     /ApEinfo_revcolor="green"
                     /ApEinfo_graphicformat="arrow_data {{0 1 2 0 0 -1} {} 0}
                     width 5 offset 0"
     misc_feature    2337..2356
                     /locus_tag="SEIC-atHIS3-EcoRI-R2"
                     /label="SEIC-atHIS3-EcoRI-R2"
                     /ApEinfo_label="SEIC-atHIS3-EcoRI-R2"
                     /ApEinfo_fwdcolor="#0080ff"
                     /ApEinfo_revcolor="#00c100"
                     /ApEinfo_graphicformat="arrow_data {{0 1 2 0 0 -1} {} 0}
                     width 5 offset 0"
     CDS             2911..2932
                     /locus_tag="LYS2(1)"
                     /label="LYS2(1)"
                     /ApEinfo_label="LYS2"
                     /ApEinfo_fwdcolor="cyan"
                     /ApEinfo_revcolor="green"
                     /ApEinfo_graphicformat="arrow_data {{0 1 2 0 0 -1} {} 0}
                     width 5 offset 0"
     primer_bind     2933..2937
                     /locus_tag="LYS2-F(SalI)trunc."
                     /label="LYS2-F(SalI)trunc."
                     /ApEinfo_label="LYS2-F(SalI)trunc."
                     /ApEinfo_fwdcolor="#004080"
                     /ApEinfo_revcolor="#00ff00"
                     /ApEinfo_graphicformat="arrow_data {{0 1 2 0 0 -1} {} 0}
                     width 5 offset 0"
     misc_feature    complement(5255..5277)
                     /locus_tag="CAN1pr-qPCR-F"
                     /label="CAN1pr-qPCR-F"
                     /ApEinfo_label="CAN1pr-qPCR-F"
                     /ApEinfo_fwdcolor="#0080ff"
                     /ApEinfo_revcolor="#00c100"
                     /ApEinfo_graphicformat="arrow_data {{0 1 2 0 0 -1} {} 0}
                     width 5 offset 0"
     misc_feature    complement(2419..2424)
                     /locus_tag="EcoRI"
                     /label="EcoRI"
                     /ApEinfo_label="EcoRI"
                     /ApEinfo_fwdcolor="#e41b52"
                     /ApEinfo_revcolor="green"
                     /ApEinfo_graphicformat="arrow_data {{0 1 2 0 0 -1} {} 0}
                     width 5 offset 0"
     misc_feature    2365..2386
                     /locus_tag="SEIC-atHIS3-EcoRI-R1"
                     /label="SEIC-atHIS3-EcoRI-R1"
                     /ApEinfo_label="SEIC-atHIS3-EcoRI-R1"
                     /ApEinfo_fwdcolor="#0080ff"
                     /ApEinfo_revcolor="#00c100"
                     /ApEinfo_graphicformat="arrow_data {{0 1 2 0 0 -1} {} 0}
                     width 5 offset 0"
     misc_feature    complement(5664..5682)
                     /locus_tag="CAN1-A1"
                     /label="CAN1-A1"
                     /ApEinfo_label="CAN1-A1"
                     /ApEinfo_fwdcolor="#0080ff"
                     /ApEinfo_revcolor="#00c100"
                     /ApEinfo_graphicformat="arrow_data {{0 1 2 0 0 -1} {} 0}
                     width 5 offset 0"
     misc_feature    2307..2329
                     /locus_tag="SEIC-atHIS3-EcoRI-R3"
                     /label="SEIC-atHIS3-EcoRI-R3"
                     /ApEinfo_label="SEIC-atHIS3-EcoRI-R3"
                     /ApEinfo_fwdcolor="#0080ff"
                     /ApEinfo_revcolor="#00c100"
                     /ApEinfo_graphicformat="arrow_data {{0 1 2 0 0 -1} {} 0}
                     width 5 offset 0"
     CDS             5730..5953
                     /locus_tag="NPR2"
                     /label="NPR2"
                     /ApEinfo_label="NPR2"
                     /ApEinfo_fwdcolor="cyan"
                     /ApEinfo_revcolor="green"
                     /ApEinfo_graphicformat="arrow_data {{0 1 2 0 0 -1} {} 0}
                     width 5 offset 0"
     misc_feature    complement(2745..2765)
                     /locus_tag="DLC-CAN1-R1"
                     /label="DLC-CAN1-R1"
                     /ApEinfo_label="DLC-CAN1-R1"
                     /ApEinfo_fwdcolor="#0080ff"
                     /ApEinfo_revcolor="#3a8553"
                     /ApEinfo_graphicformat="arrow_data {{0 1 2 0 0 -1} {} 0}
                     width 5 offset 0"
     misc_feature    complement(2773..2794)
                     /locus_tag="DLC-CAN1-R2"
                     /label="DLC-CAN1-R2"
                     /ApEinfo_label="DLC-CAN1-R2"
                     /ApEinfo_fwdcolor="#0080ff"
                     /ApEinfo_revcolor="#3a8553"
                     /ApEinfo_graphicformat="arrow_data {{0 1 2 0 0 -1} {} 0}
                     width 5 offset 0"
     misc_feature    2933..3955
                     /locus_tag="L"
                     /label="L"
                     /ApEinfo_label="L"
                     /ApEinfo_fwdcolor="#f0a70f"
                     /ApEinfo_revcolor="green"
                     /ApEinfo_graphicformat="arrow_data {{0 1 2 0 0 -1} {} 0}
                     width 5 offset 0"
     primer_bind     2915..2932
                     /locus_tag="LYS2-F(SalI)trunc.(1)"
                     /label="LYS2-F(SalI)trunc.(1)"
                     /ApEinfo_label="LYS2-F(SalI)trunc."
                     /ApEinfo_fwdcolor="#004080"
                     /ApEinfo_revcolor="#00ff00"
                     /ApEinfo_graphicformat="arrow_data {{0 1 2 0 0 -1} {} 0}
                     width 5 offset 0"
     misc_feature    2911..2932
                     /locus_tag="L(1)"
                     /label="L(1)"
                     /ApEinfo_label="L"
                     /ApEinfo_fwdcolor="#f0a70f"
                     /ApEinfo_revcolor="green"
                     /ApEinfo_graphicformat="arrow_data {{0 1 2 0 0 -1} {} 0}
                     width 5 offset 0"
     misc_feature    5139..5144
                     /locus_tag="HindIII"
                     /label="HindIII"
                     /ApEinfo_label="HindIII"
                     /ApEinfo_fwdcolor="cyan"
                     /ApEinfo_revcolor="green"
                     /ApEinfo_graphicformat="arrow_data {{0 1 2 0 0 -1} {} 0}
                     width 5 offset 0"
     misc_feature    5147..5152
                     /locus_tag="EcoRI(1)"
                     /label="EcoRI(1)"
                     /ApEinfo_label="EcoRI"
                     /ApEinfo_fwdcolor="cyan"
                     /ApEinfo_revcolor="green"
                     /ApEinfo_graphicformat="arrow_data {{0 1 2 0 0 -1} {} 0}
                     width 5 offset 0"
     misc_feature    5001..5138
                     /locus_tag="Lambda_pad"
                     /label="Lambda_pad"
                     /ApEinfo_label="Lambda_pad"
                     /ApEinfo_fwdcolor="#ff8000"
                     /ApEinfo_revcolor="green"
                     /ApEinfo_graphicformat="arrow_data {{0 1 2 0 0 -1} {} 0}
                     width 5 offset 0"
     misc_feature    3650..3655
                     /locus_tag="AcuI"
                     /label="AcuI"
                     /ApEinfo_label="AcuI"
                     /ApEinfo_fwdcolor="cyan"
                     /ApEinfo_revcolor="green"
                     /ApEinfo_graphicformat="arrow_data {{0 1 2 0 0 -1} {} 0}
                     width 5 offset 0"
     misc_feature    complement(3030..3048)
                     /locus_tag="L-qPCR-R"
                     /label="L-qPCR-R"
                     /ApEinfo_label="L-qPCR-R"
                     /ApEinfo_fwdcolor="#0080ff"
                     /ApEinfo_revcolor="#00c100"
                     /ApEinfo_graphicformat="arrow_data {{0 1 2 0 0 -1} {} 0}
                     width 5 offset 0"
     misc_feature    complement(3934..3955)
                     /locus_tag="L-R(SalI)"
                     /label="L-R(SalI)"
                     /ApEinfo_label="L-R(SalI)"
                     /ApEinfo_fwdcolor="#0080ff"
                     /ApEinfo_revcolor="#00c100"
                     /ApEinfo_graphicformat="arrow_data {{0 1 2 0 0 -1} {} 0}
                     width 5 offset 0"
     misc_feature    complement(3518..3536)
                     /locus_tag="L500bp-R(SalI)"
                     /label="L500bp-R(SalI)"
                     /ApEinfo_label="L500bp-R(SalI)"
                     /ApEinfo_fwdcolor="#0080ff"
                     /ApEinfo_revcolor="#00c100"
                     /ApEinfo_graphicformat="arrow_data {{0 1 2 0 0 -1} {} 0}
                     width 5 offset 0"
     misc_feature    complement(3469..3487)
                     /locus_tag="L600bp-R(SalI)"
                     /label="L600bp-R(SalI)"
                     /ApEinfo_label="L600bp-R(SalI)"
                     /ApEinfo_fwdcolor="#0080ff"
                     /ApEinfo_revcolor="#00c100"
                     /ApEinfo_graphicformat="arrow_data {{0 1 2 0 0 -1} {} 0}
                     width 5 offset 0"
     misc_feature    2672..2677
                     /locus_tag="EcoRI(2)"
                     /label="EcoRI(2)"
                     /ApEinfo_label="EcoRI"
                     /ApEinfo_fwdcolor="cyan"
                     /ApEinfo_revcolor="green"
                     /ApEinfo_graphicformat="arrow_data {{0 1 2 0 0 -1} {} 0}
                     width 5 offset 0"
     primer_bind     complement(4991..5000)
                     /locus_tag="LYover10"
                     /label="LYover10"
                     /ApEinfo_label="LYover10"
                     /ApEinfo_fwdcolor="#004080"
                     /ApEinfo_revcolor="#00ff00"
                     /ApEinfo_graphicformat="arrow_data {{0 1 2 0 0 -1} {} 0}
                     width 5 offset 0"
     primer_bind     complement(4980..5000)
                     /locus_tag="LYover0"
                     /label="LYover0"
                     /ApEinfo_label="LYover0"
                     /ApEinfo_fwdcolor="#004080"
                     /ApEinfo_revcolor="#32cd45"
                     /ApEinfo_graphicformat="arrow_data {{0 1 2 0 0 -1} {} 0}
                     width 5 offset 0"
     misc_feature    3956..4979
                     /locus_tag="Y"
                     /label="Y"
                     /ApEinfo_label="Y"
                     /ApEinfo_fwdcolor="#c1ee11"
                     /ApEinfo_revcolor="green"
                     /ApEinfo_graphicformat="arrow_data {{0 1 2 0 0 -1} {} 0}
                     width 5 offset 0"
     primer_bind     3956..3977
                     /locus_tag="YS2-F(SalI)"
                     /label="YS2-F(SalI)"
                     /ApEinfo_label="YS2-F(SalI)"
                     /ApEinfo_fwdcolor="#004080"
                     /ApEinfo_revcolor="#00ff00"
                     /ApEinfo_graphicformat="arrow_data {{0 1 2 0 0 -1} {} 0}
                     width 5 offset 0"
     primer_bind     4991..5000
                     /locus_tag="S2over10-F"
                     /label="S2over10-F"
                     /ApEinfo_label="S2over10-F"
                     /ApEinfo_fwdcolor="#004080"
                     /ApEinfo_revcolor="#00ff00"
                     /ApEinfo_graphicformat="arrow_data {{0 1 2 0 0 -1} {} 0}
                     width 5 offset 0"
     misc_feature    complement(4960..4979)
                     /locus_tag="LY-R(SalI)"
                     /label="LY-R(SalI)"
                     /ApEinfo_label="LY-R(SalI)"
                     /ApEinfo_fwdcolor="cyan"
                     /ApEinfo_revcolor="#58c03f"
                     /ApEinfo_graphicformat="arrow_data {{0 1 2 0 0 -1} {} 0}
                     width 5 offset 0"
     primer_bind     4601..4619
                     /locus_tag="YS-400bp-F(SacI)"
                     /label="YS-400bp-F(SacI)"
                     /ApEinfo_label="YS-400bp-F(SacI)"
                     /ApEinfo_fwdcolor="#004080"
                     /ApEinfo_revcolor="#00ff00"
                     /ApEinfo_graphicformat="arrow_data {{0 1 2 0 0 -1} {} 0}
                     width 5 offset 0"
     primer_bind     4199..4221
                     /locus_tag="YS-800bp-F(SalI)"
                     /label="YS-800bp-F(SalI)"
                     /ApEinfo_label="YS-800bp-F(SalI)"
                     /ApEinfo_fwdcolor="#004080"
                     /ApEinfo_revcolor="#00ff00"
                     /ApEinfo_graphicformat="arrow_data {{0 1 2 0 0 -1} {} 0}
                     width 5 offset 0"
     primer_bind     4799..4822
                     /locus_tag="YS-200bp-F(SalI)"
                     /label="YS-200bp-F(SalI)"
                     /ApEinfo_label="YS-200bp-F(SalI)"
                     /ApEinfo_fwdcolor="#004080"
                     /ApEinfo_revcolor="#00ff00"
                     /ApEinfo_graphicformat="arrow_data {{0 1 2 0 0 -1} {} 0}
                     width 5 offset 0"
     primer_bind     complement(4799..4822)
                     /locus_tag="LYmin200(-atLYS2-R)"
                     /label="LYmin200(-atLYS2-R)"
                     /ApEinfo_label="LYmin200(-atLYS2-R)"
                     /ApEinfo_fwdcolor="#004080"
                     /ApEinfo_revcolor="#00ff00"
                     /ApEinfo_graphicformat="arrow_data {{0 1 2 0 0 -1} {} 0}
                     width 5 offset 0"
     misc_feature    complement(4063..4082)
                     /locus_tag="LYS2-seqL-R"
                     /label="LYS2-seqL-R"
                     /ApEinfo_label="LYS2-seqL-R"
                     /ApEinfo_fwdcolor="#0080ff"
                     /ApEinfo_revcolor="#00c100"
                     /ApEinfo_graphicformat="arrow_data {{0 1 2 0 0 -1} {} 0}
                     width 5 offset 0"
     misc_feature    complement(4416..4436)
                     /locus_tag="LY1500bp-R(SalI)"
                     /label="LY1500bp-R(SalI)"
                     /ApEinfo_label="LY1500bp-R(SalI)"
                     /ApEinfo_fwdcolor="#0080ff"
                     /ApEinfo_revcolor="#00c100"
                     /ApEinfo_graphicformat="arrow_data {{0 1 2 0 0 -1} {} 0}
                     width 5 offset 0"
     misc_feature    1..21
                     /locus_tag="CAN1-B1"
                     /label="CAN1-B1"
                     /ApEinfo_label="CAN1-B1"
                     /ApEinfo_fwdcolor="#0080ff"
                     /ApEinfo_revcolor="#00c100"
                     /ApEinfo_graphicformat="arrow_data {{0 1 2 0 0 -1} {} 0}
                     width 5 offset 0"
     misc_feature    5093..5111
                     /locus_tag="APO1195"
                     /label="APO1195"
                     /ApEinfo_label="APO1195"
                     /ApEinfo_fwdcolor="#0080ff"
                     /ApEinfo_revcolor="#008040"
                     /ApEinfo_graphicformat="arrow_data {{0 0.5 0 1 2 0 0 -1 0
                     -0.5} {} 0} width 5 offset 0"
     misc_feature    5081..5100
                     /locus_tag="APO1196"
                     /label="APO1196"
                     /ApEinfo_label="APO1196"
                     /ApEinfo_fwdcolor="#8080ff"
                     /ApEinfo_revcolor="#008040"
                     /ApEinfo_graphicformat="arrow_data {{0 0.5 0 1 2 0 0 -1 0
                     -0.5} {} 0} width 5 offset 0"
     misc_feature    5056..5074
                     /locus_tag="APO1197"
                     /label="APO1197"
                     /ApEinfo_label="APO1197"
                     /ApEinfo_fwdcolor="#0080ff"
                     /ApEinfo_revcolor="#008040"
                     /ApEinfo_graphicformat="arrow_data {{0 0.5 0 1 2 0 0 -1 0
                     -0.5} {} 0} width 5 offset 0"
     misc_feature    5035..5053
                     /locus_tag="APO1199"
                     /label="APO1199"
                     /ApEinfo_label="APO1199"
                     /ApEinfo_fwdcolor="#0080ff"
                     /ApEinfo_revcolor="#008040"
                     /ApEinfo_graphicformat="arrow_data {{0 0.5 0 1 2 0 0 -1 0
                     -0.5} {} 0} width 5 offset 0"
     misc_feature    2904..2923
                     /locus_tag="Guide CAN1-LY"
                     /label="Guide CAN1-LY"
                     /ApEinfo_label="Guide CAN1-LY"
                     /ApEinfo_fwdcolor="#8080ff"
                     /ApEinfo_revcolor="#8000ff"
                     /ApEinfo_graphicformat="arrow_data {{0 0.5 0 1 2 0 0 -1 0
                     -0.5} {} 0} width 5 offset 0"
     misc_feature    2924..2926
                     /locus_tag="PAM"
                     /label="PAM"
                     /ApEinfo_label="PAM"
                     /ApEinfo_fwdcolor="#ff00ff"
                     /ApEinfo_revcolor="#ff00ff"
                     /ApEinfo_graphicformat="arrow_data {{0 0.5 0 1 2 0 0 -1 0
                     -0.5} {} 0} width 5 offset 0"
ORIGIN
        1 ATTACATGTT CGACCGTACC CTGGTATGTT CTCTTGCCAG CAAGAGTCAA GTTAATGACA
       61 ATAAGTCTTA ACGTCCAATC AACTATAAAT CCGAGGGCTA CGTATGATAA TAGCCCGCCT
      121 AATATACCAG CATTTTTGAT CGCGAACGGC TGAGTAATTA TTCCGGCACC AAGAATAGAG
      181 TTTGCTAGAT TCATAAAAGC CATTCTCATA CTAGACTTTT TATCGTTTTC TCGAAGTACA
      241 TCATTAACCA GAGTATCATC CATGTCAGGA GTAATGATAT TCAAAGAGTT CTGCCCTTGG
      301 CTTCCGTCAT CGGAGTCGTT ATCAGTTGTG CCTGGAAAAG GAAAATTTGT CAATTCAAAC
      361 TCCGTTCTAA GCTCTTTGTT TTCTAATTTA GAATACTCAC CTAACTCAGA CATTATCGGA
      421 ACATGTATAT CTGTTAGATT CTGGTCGAGA TATTCTTTAA TGGTTTAGTG TATGTTGCGC
      481 TTACTACTTT TTGGCGTTTT TGCCTATTTC ACTATTTACA TATCGTGAAA ATGACATTTG
      541 GTTCTAGGTT CGGGTGACGT GAAGATAACG AAAAATGAGT AAAAATTATC TTCTAATTAT
      601 ACATTAGTAT TAGCGTGAAA ATGTACACAT ATACATATAT ATATATATAT ATATATACTT
      661 GAAGGTCTGA AGGAGTTTCA AATGCTTCTA CTCCGTCTGC TTTcttttcg ggagcaagat
      721 tgttgtggtg aatcatcgat aaaaataaat atactgagat tatagtaagc tcattgatcc
      781 cttaaacttt cttttcggtg tatgacttat gagggtgaga atgcgaaatg gcgtggaaat
      841 gtgatcaaag gtaataaaac gtcatatcta tgctacaaca ttccaaaatt tgtcccaaaa
      901 agtctttggt tcatgatctt cccatacaat tgcctcaatg tctcttctat cggaatcgat
      961 gtcgacatct ccaatcttcc aaataaatct gcatctgaat atgcattgaa ataagatcca
     1021 aacagctaag aacaggaaaa tagagatata ggcggcagca aagctaacac cattgaattt
     1081 tggtgcaaaa gccgtgaaac cttgaataat gataatgatc gtcataaatg tggccgcata
     1141 ataagccaag ccgggcatta atttagcttt aaatggtaac tcgtcacgag agatgccacg
     1201 gtatttcaaa gcttgcataa atctgatgtg cgagattgag ataaataacc atgcaaaaaa
     1261 gcctgcaaca ccagtgatat ttaatagcca ttcgaaaact ttgtcaccac cagtagatgt
     1321 ctccatgtaa gccaaagcgc caaatgcagc agtaacgaaa actgcaatgt atggaacacc
     1381 acctttggtg gtccttgaca ggaatttgcg cctcgttcag aatgacacgt atagaatgat
     1441 gcattacctt gtcatcttca gtatcatact gttcgtatac atacttactg acattcatag
     1501 gtatacatat atacacatgt atatatatcg tatgctgcag ctttaaataa tcggtgtcac
     1561 tacataagaa cacctttggt ggagggaaca tcgttggtac cattgggcga ggtggcttct
     1621 cttatggcaa ccgcaagagc cttgaacgca ctctcactac ggtgatgatc attcttgcct
     1681 cgcagacaat caacgtggag ggtaattctg ctagcctctg caaagctttc aagaaaatgc
     1741 gggatcatct cgcaagagag atctcctact ttctcccttt gcaaaccaag ttcgacaact
     1801 gcgtacggcc tgttcgaaag atctaccacc gctctggaaa gtgcctcatc caaaggcgca
     1861 aatcctgatc caaacctttt tactccacgc acggccccta gggcctcttt aaaagcttga
     1921 ccgagagcaa tcccgcagtc ttcagtggtg tgatggtcgt ctatgtgtaa gtcaccaatg
     1981 cactcaacga ttagcgacca gccggaatgc ttggccagag catgtatcat atggtccaga
     2041 aaccctatac ctgtgtggac gttaatcact tgcgattgtg tggcctgttc tgctactgct
     2101 tctgcctctt tttctgggaa gatcgagtgc tctatcgcta ggGGACCACC CTTTAAAGAG
     2161 ATCGCAATCT GAATCTTGGT TTCATTTGTA ATACGCTTTA CTAGGGCTTT CTGCTCTGTC
     2221 ATCTTTGCCT TCGTTTATCT TGCCTGCTCA TTTTTTAGTA TATTCTTCGA AGAAATCACA
     2281 TTACTTTATA TAATGTATAA TTCATTATGT GATAATGCCA ATCGCTAAGA AAAAAAAAGA
     2341 GTCATCCGCT AGGTGGAAtA AAAAAAATGA AAATCATTAC CGAGGCATAA AAAAATATAG
     2401 AGTGTACTAG AGGAGGCCga attcCACCAG CAGTGATACC AACTAGTTCA GTACCTTGAA
     2461 ATGTGAAGGC AGCGTTAATC AAAGAGGAAA CCCAACCTAA GAACCTCCCT TCGTTTTTAT
     2521 CCTTAGATAT TATACCTGGA CCCCAGGCAC CTGGGTTTCT CCAATAACGG AATCCAACTG
     2581 GGCCGGTAAC CCCAGCACCA CAAACCATAC AAAAACAGTA TATTAGAAAC CCGATAATGG
     2641 CTAAAACTTT GATGGAAGCG ACCCAGAACT CGAATTCACC GTAATATTTG ACAGGGAACA
     2701 AGTTCATTAT TGTGATAATT ACCCAAAAAA TACTAATCCA TGCCGCCAGT GGAACTTTGT
     2761 ACGTCCAAAA TTGAATGACT TGGCCAACTA CACTAAGTTC CAGGGCAAAA GTGATTGCCC
     2821 AAGAAAACCA ATACATGTAA CCATTGGCCG CACCAAATGC TGGAGAAAGG AATCTTTgtg
     2881 agaaaactgt gaaagaggat gtaacaggga ATGACTAACG AAAAGGTCTG GATAGAGAAG
     2941 TTGGATAATC CAACTCTTTC AGTGTTACCA CATGACTTTT TACGCCCACA ACAAGAACCT
     3001 TATACGAAAC AAGCTACATA TTCGTTACAG CTACCTCAGC TCGATGTGCC TCATGATAGT
     3061 TTTTCTAACA AATACGCTGT CGCTTTGAGT GTATGGGCTG CATTGATATA TAGAGTAACC
     3121 GGTGACGATG ATATTGTTCT TTATATTGCG AATAACAAAA TCTTAAGATT CAATATTCAA
     3181 CCAACGTGGT CATTTAATGA GCTGTATTCT ACAATTAACA ATGAGTTGAA CAAGCTCAAT
     3241 TCTATTGAGG CCAATTTTTC CTTTGACGAG CTAGCTGAAA AAATTCAAAG TTGCCAAGAT
     3301 CTGGAAAGGA CCCCTCAGTT GTTCCGTTTG GCCTTTTTGG AAAACCAAGA TTTCAAATTA
     3361 GACGAGTTCA AGCATCATTT AGTGGACTTT GCTTTGAATT TGGATACCAG TAATAATGCG
     3421 CATGTTTTGA ACTTAATTTA TAACAGCTTA CTGTATTCGA ATGAAAGAGT AACCATTGTT
     3481 GCGGACCAAT TTACTCAATA TTTGACTGCT GCGCTAAGCG ATCCATCCAA TTGCATAACT
     3541 AAAATCTCTC TGATCACCGC ATCATCCAAG GATAGTTTAC CTGATCCAAC TAAGAACTTG
     3601 GGCTGGTGCG ATTTCGTGGG GTGTATTCAC GACATTTTCC AGGACAATGC TGAAGCCTTC
     3661 CCAGAGAGAA CCTGTGTTGT GGAGACTCCA ACACTAAATT CCGACAAGTC CCGTTCTTTC
     3721 ACTTATCGCG ACATCAACCG CACTTCTAAC ATAGTTGCCC ATTATTTGAT TAAAACAGGT
     3781 ATCAAAAGAG GTGATGTAGT GATGATCTAT TCTTCTAGGG GTGTGGATTT GATGGTATGT
     3841 GTGATGGGTG TCTTGAAAGC CGGCGCAACC TTTTCAGTTA TCGACCCTGC ATATCCCCCA
     3901 GCCAGACAAA CCATTTACTT AGGTGTTGCT AAACCACGTG GGTTGATTGT TATTAGAGCT
     3961 GCTGGACAAT TGGATCAACT AGTAGAAGAT TACATCAATG ATGAATTGGA GATTGTTTCA
     4021 AGAATCAATT CCATCGCTAT TCAAGAAAAT GGTACCATTG AAGGTGGCAA ATTGGACAAT
     4081 GGCGAGGATG TTTTGGCTCC ATATGATCAC TACAAAGACA CCAGAACAGG TGTTGTAGTT
     4141 GGACCAGATT CCAACCCAAC CCTATCTTTC ACATCTGGTT CCGAAGGTAT TCCTAAGGGT
     4201 GTTCTTGGTA GACATTTTTC CTTGGCTTAT TATTTCAATT GGATGTCCAA AAGGTTCAAC
     4261 TTAACAGAAA ATGATAAATT CACAATGCTG AGCGGTATTG CACATGATCC AATTCAAAGA
     4321 GATATGTTTA CACCATTATT TTTAGGTGCC CAATTGTATG TCCCTACTCA AGATGATATT
     4381 GGTACACCGG GCCGTTTAGC GGAATGGATG AGTAAGTATG GTTGCACAGT TACCCATTTA
     4441 ACACCTGCCA TGGGTCAATT ACTTACTGCC CAAGCTACTA CACCATTCCC TAAGTTACAT
     4501 CATGCGTTCT TTGTGGGTGA CATTTTAACA AAACGTGATT GTCTGAGGTT ACAAACCTTG
     4561 GCAGAAAATT GCCGTATTGT TAATATGTAC GGTACCACTG AAACACAGCG TGCAGTTTCT
     4621 TATTTCGAAG TTAAATCAAA AAATGACGAT CCAAACTTTT TGAAAAAATT GAAAGATGTC
     4681 ATGCCTGCTG GTAAAGGTAT GTTGAACGTT CAGCTACTAG TTGTTAACAG GAACGATCGT
     4741 ACTCAAATAT GTGGTATTGG CGAAATAGGT GAGATTTATG TTCGTGCAGG TGGTTTGGCC
     4801 GAAGGTTATA GAGGATTACC AGAATTGAAT AAAGAAAAAT TTGTGAACAA CTGGTTTGTT
     4861 GAAAAAGATC ACTGGAATTA TTTGGATAAG GATAATGGTG AACCTTGGAG ACAATTCTGG
     4921 TTAGGTCCAA GAGATAGATT GTACAGAACG GGTGATTTAG GTCGTTATCT ACCAAACGGT
     4981 GACTGTGAAT GTTGCGGTAG gttcaggctt ggctctgcta tcacgttcct catagcagcc
     5041 attgtagatc cgcaaacacg tcgaatgcac ctacttgctg cttctgcctc gtgaacttcc
     5101 gatagtgcgc ctgttcaatg atttccagtt gctaccgaAA GCTTacGAAT TCaCACACAG
     5161 AAACCCTAGA TTTCTATAGG GCAAATTTCA GGGTTATACT AAAAGATATA TTATTGACCT
     5221 TGGTTATTCT TCAAGTTCGC CCTATTGAAA ATTCGGACAC TTTAGGGTTT GGAATCTGTT
     5281 AAAGATATAA GTAAATATGA TGATAAAGAA ATAGGTTTAA TTTATACGCA CTTGCCAGTA
     5341 AGTGATTGAT ATTGCAGAAG TAACATGAAT ACGGTTCTGT GGCCTTTGCT GTTTGCCGTT
     5401 ATTTTATTTC TTTTTTTTGT TTTTTTTCTT TTTTTCAGCA CTATCAAGGC TAATAAGGGA
     5461 CAAGAGTTCT TACTCAGTGT GAACGTGTTC TAAATAAGTT CTTGTTCTAA TTAATTGTAA
     5521 CTATTTTTAT GCATTTCTTG TAAGAGGAAC TGGAGTAATC GTATCTCGGA AATACATAGA
     5581 GGTGCGTATT CATAATGGGC CCTCTATCAC TTGTTGCCTG TATCTCCGAA TAGGACTGAT
     5641 AAGTGATAAA AAAAAAGAAA ACTGGGTTAG CTTGAAGCGA CTTTCTTTCT CTACTAAAGG
     5701 GAATGGTCAG ATCATCAGGC CAACGGCAAA TGCTAAGCTA TTTCCAAGGG TTTGTGCCCA
     5761 TACACACAAT ATTTTACTCC GTGTTCCATC CTACAGAAGG TTCTAAGATT AAATACGAGT
     5821 TTCCGCCAAA TAATTTGAAA AATCATGGTA TTAATTTCAA CACATTTAAA AACTACATCA
     5881 TACCGAAGCC TATATTATGC CACAAGTTGA TCACTTTTAA GTATGGTACA TATAGGATTG
     5941 TATGTTATCC TGT    
//
