# Supplementary material for: Donor transcription suppresses D-loops in cis and promotes genome stability
Source: EMBO J. 2025 Aug 26;44(19):5595–617. doi: 10.1038/s44318-025-00541-x (PMC12489061; doi:10.1038/s44318-025-00541-x)
Supplement: Supplementary file 5 — Dataset EV1 [file 44318_2025_541_MOESM5_ESM.zip › Dataset EV1/Donor_can1_pDMC1_LY(2kb).str]

LOCUS       Donor_at_CAN1_HI        5495 bp    DNA        linear       19-JAN-2022
DEFINITION  .
ACCESSION   
VERSION     
SOURCE      .
  ORGANISM  .
COMMENT     
COMMENT     
COMMENT     ApEinfo:methylated:1
FEATURES             Location/Qualifiers
     misc_feature    211..1485
                     /locus_tag="Part1"
                     /label="Part1"
                     /ApEinfo_label="Part1"
                     /ApEinfo_fwdcolor="cyan"
                     /ApEinfo_revcolor="green"
                     /ApEinfo_graphicformat="arrow_data {{0 1 2 0 0 -1} {} 0}
                     width 5 offset 0"
     misc_feature    complement(join(211..750,1768..2253))
                     /locus_tag="CAN1(W303 ok)"
                     /label="CAN1(W303 ok)"
                     /ApEinfo_label="CAN1(W303 ok)"
                     /ApEinfo_fwdcolor="cyan"
                     /ApEinfo_revcolor="green"
                     /ApEinfo_graphicformat="arrow_data {{0 1 2 0 0 -1} {} 0}
                     width 5 offset 0"
     CDS             complement(903..1565)
                     /locus_tag="HIS3"
                     /label="HIS3"
                     /ApEinfo_label="HIS3"
                     /ApEinfo_fwdcolor="cyan"
                     /ApEinfo_revcolor="#ff8000"
                     /ApEinfo_graphicformat="arrow_data {{0 1 2 0 0 -1} {} 0}
                     width 5 offset 0"
     CDS             2475..4542
                     /locus_tag="LYS2"
                     /label="LYS2"
                     /ApEinfo_label="LYS2"
                     /ApEinfo_fwdcolor="cyan"
                     /ApEinfo_revcolor="green"
                     /ApEinfo_graphicformat="arrow_data {{0 1 2 0 0 -1} {} 0}
                     width 5 offset 0"
     misc_feature    1680..1699
                     /locus_tag="SEIC-atHIS3-EcoRI-R2"
                     /label="SEIC-atHIS3-EcoRI-R2"
                     /ApEinfo_label="SEIC-atHIS3-EcoRI-R2"
                     /ApEinfo_fwdcolor="#0080ff"
                     /ApEinfo_revcolor="#00c100"
                     /ApEinfo_graphicformat="arrow_data {{0 1 2 0 0 -1} {} 0}
                     width 5 offset 0"
     CDS             2453..2474
                     /locus_tag="LYS2(1)"
                     /label="LYS2(1)"
                     /ApEinfo_label="LYS2"
                     /ApEinfo_fwdcolor="cyan"
                     /ApEinfo_revcolor="green"
                     /ApEinfo_graphicformat="arrow_data {{0 1 2 0 0 -1} {} 0}
                     width 5 offset 0"
     primer_bind     complement(4533..4542)
                     /locus_tag="LYover10"
                     /label="LYover10"
                     /ApEinfo_label="LYover10"
                     /ApEinfo_fwdcolor="#004080"
                     /ApEinfo_revcolor="#00ff00"
                     /ApEinfo_graphicformat="arrow_data {{0 1 2 0 0 -1} {} 0}
                     width 5 offset 0"
     primer_bind     2475..2479
                     /locus_tag="LYS2-F(SalI)trunc."
                     /label="LYS2-F(SalI)trunc."
                     /ApEinfo_label="LYS2-F(SalI)trunc."
                     /ApEinfo_fwdcolor="#004080"
                     /ApEinfo_revcolor="#00ff00"
                     /ApEinfo_graphicformat="arrow_data {{0 1 2 0 0 -1} {} 0}
                     width 5 offset 0"
     misc_feature    complement(4797..4819)
                     /locus_tag="CAN1pr-qPCR-F"
                     /label="CAN1pr-qPCR-F"
                     /ApEinfo_label="CAN1pr-qPCR-F"
                     /ApEinfo_fwdcolor="#0080ff"
                     /ApEinfo_revcolor="#00c100"
                     /ApEinfo_graphicformat="arrow_data {{0 1 2 0 0 -1} {} 0}
                     width 5 offset 0"
     misc_feature    complement(1762..1767)
                     /locus_tag="EcoRI"
                     /label="EcoRI"
                     /ApEinfo_label="EcoRI"
                     /ApEinfo_fwdcolor="#e41b52"
                     /ApEinfo_revcolor="green"
                     /ApEinfo_graphicformat="arrow_data {{0 1 2 0 0 -1} {} 0}
                     width 5 offset 0"
     misc_feature    1708..1729
                     /locus_tag="SEIC-atHIS3-EcoRI-R1"
                     /label="SEIC-atHIS3-EcoRI-R1"
                     /ApEinfo_label="SEIC-atHIS3-EcoRI-R1"
                     /ApEinfo_fwdcolor="#0080ff"
                     /ApEinfo_revcolor="#00c100"
                     /ApEinfo_graphicformat="arrow_data {{0 1 2 0 0 -1} {} 0}
                     width 5 offset 0"
     misc_feature    complement(5206..5224)
                     /locus_tag="CAN1-A1"
                     /label="CAN1-A1"
                     /ApEinfo_label="CAN1-A1"
                     /ApEinfo_fwdcolor="#0080ff"
                     /ApEinfo_revcolor="#00c100"
                     /ApEinfo_graphicformat="arrow_data {{0 1 2 0 0 -1} {} 0}
                     width 5 offset 0"
     misc_feature    1650..1672
                     /locus_tag="SEIC-atHIS3-EcoRI-R3"
                     /label="SEIC-atHIS3-EcoRI-R3"
                     /ApEinfo_label="SEIC-atHIS3-EcoRI-R3"
                     /ApEinfo_fwdcolor="#0080ff"
                     /ApEinfo_revcolor="#00c100"
                     /ApEinfo_graphicformat="arrow_data {{0 1 2 0 0 -1} {} 0}
                     width 5 offset 0"
     CDS             5272..5495
                     /locus_tag="NPR2"
                     /label="NPR2"
                     /ApEinfo_label="NPR2"
                     /ApEinfo_fwdcolor="cyan"
                     /ApEinfo_revcolor="green"
                     /ApEinfo_graphicformat="arrow_data {{0 1 2 0 0 -1} {} 0}
                     width 5 offset 0"
     promoter        2254..2452
                     /locus_tag="pDMC1"
                     /label="pDMC1"
                     /ApEinfo_label="pDMC1"
                     /ApEinfo_fwdcolor="#3ec1b5"
                     /ApEinfo_revcolor="green"
                     /ApEinfo_graphicformat="arrow_data {{0 1 2 0 0 -1} {} 0}
                     width 5 offset 0"
     misc_feature    complement(2088..2108)
                     /locus_tag="DLC-CAN1-R1"
                     /label="DLC-CAN1-R1"
                     /ApEinfo_label="DLC-CAN1-R1"
                     /ApEinfo_fwdcolor="#0080ff"
                     /ApEinfo_revcolor="#3a8553"
                     /ApEinfo_graphicformat="arrow_data {{0 1 2 0 0 -1} {} 0}
                     width 5 offset 0"
     misc_feature    complement(2434..2452)
                     /locus_tag="pDMC1-R"
                     /label="pDMC1-R"
                     /ApEinfo_label="pDMC1-R"
                     /ApEinfo_fwdcolor="#0080ff"
                     /ApEinfo_revcolor="#3a8553"
                     /ApEinfo_graphicformat="arrow_data {{0 1 2 0 0 -1} {} 0}
                     width 5 offset 0"
     misc_feature    complement(2116..2137)
                     /locus_tag="DLC-CAN1-R2"
                     /label="DLC-CAN1-R2"
                     /ApEinfo_label="DLC-CAN1-R2"
                     /ApEinfo_fwdcolor="#0080ff"
                     /ApEinfo_revcolor="#3a8553"
                     /ApEinfo_graphicformat="arrow_data {{0 1 2 0 0 -1} {} 0}
                     width 5 offset 0"
     misc_feature    2475..3497
                     /locus_tag="L"
                     /label="L"
                     /ApEinfo_label="L"
                     /ApEinfo_fwdcolor="#f0a70f"
                     /ApEinfo_revcolor="green"
                     /ApEinfo_graphicformat="arrow_data {{0 1 2 0 0 -1} {} 0}
                     width 5 offset 0"
     primer_bind     complement(4522..4542)
                     /locus_tag="LYover0"
                     /label="LYover0"
                     /ApEinfo_label="LYover0"
                     /ApEinfo_fwdcolor="#004080"
                     /ApEinfo_revcolor="#32cd45"
                     /ApEinfo_graphicformat="arrow_data {{0 1 2 0 0 -1} {} 0}
                     width 5 offset 0"
     primer_bind     2457..2474
                     /locus_tag="LYS2-F(SalI)trunc.(1)"
                     /label="LYS2-F(SalI)trunc.(1)"
                     /ApEinfo_label="LYS2-F(SalI)trunc."
                     /ApEinfo_fwdcolor="#004080"
                     /ApEinfo_revcolor="#00ff00"
                     /ApEinfo_graphicformat="arrow_data {{0 1 2 0 0 -1} {} 0}
                     width 5 offset 0"
     misc_feature    2453..2474
                     /locus_tag="L(1)"
                     /label="L(1)"
                     /ApEinfo_label="L"
                     /ApEinfo_fwdcolor="#f0a70f"
                     /ApEinfo_revcolor="green"
                     /ApEinfo_graphicformat="arrow_data {{0 1 2 0 0 -1} {} 0}
                     width 5 offset 0"
     misc_feature    3498..4521
                     /locus_tag="Y"
                     /label="Y"
                     /ApEinfo_label="Y"
                     /ApEinfo_fwdcolor="#c1ee11"
                     /ApEinfo_revcolor="green"
                     /ApEinfo_graphicformat="arrow_data {{0 1 2 0 0 -1} {} 0}
                     width 5 offset 0"
     primer_bind     3498..3519
                     /locus_tag="YS2-F(SalI)"
                     /label="YS2-F(SalI)"
                     /ApEinfo_label="YS2-F(SalI)"
                     /ApEinfo_fwdcolor="#004080"
                     /ApEinfo_revcolor="#00ff00"
                     /ApEinfo_graphicformat="arrow_data {{0 1 2 0 0 -1} {} 0}
                     width 5 offset 0"
     misc_feature    4681..4686
                     /locus_tag="HindIII"
                     /label="HindIII"
                     /ApEinfo_label="HindIII"
                     /ApEinfo_fwdcolor="cyan"
                     /ApEinfo_revcolor="green"
                     /ApEinfo_graphicformat="arrow_data {{0 1 2 0 0 -1} {} 0}
                     width 5 offset 0"
     misc_feature    4689..4694
                     /locus_tag="EcoRI(1)"
                     /label="EcoRI(1)"
                     /ApEinfo_label="EcoRI"
                     /ApEinfo_fwdcolor="cyan"
                     /ApEinfo_revcolor="green"
                     /ApEinfo_graphicformat="arrow_data {{0 1 2 0 0 -1} {} 0}
                     width 5 offset 0"
     misc_feature    4543..4680
                     /locus_tag="Lambda_pad"
                     /label="Lambda_pad"
                     /ApEinfo_label="Lambda_pad"
                     /ApEinfo_fwdcolor="#ff8000"
                     /ApEinfo_revcolor="green"
                     /ApEinfo_graphicformat="arrow_data {{0 1 2 0 0 -1} {} 0}
                     width 5 offset 0"
     primer_bind     4533..4542
                     /locus_tag="S2over10-F"
                     /label="S2over10-F"
                     /ApEinfo_label="S2over10-F"
                     /ApEinfo_fwdcolor="#004080"
                     /ApEinfo_revcolor="#00ff00"
                     /ApEinfo_graphicformat="arrow_data {{0 1 2 0 0 -1} {} 0}
                     width 5 offset 0"
     misc_feature    complement(4502..4521)
                     /locus_tag="LY-R(SalI)"
                     /label="LY-R(SalI)"
                     /ApEinfo_label="LY-R(SalI)"
                     /ApEinfo_fwdcolor="cyan"
                     /ApEinfo_revcolor="#58c03f"
                     /ApEinfo_graphicformat="arrow_data {{0 1 2 0 0 -1} {} 0}
                     width 5 offset 0"
     misc_feature    3192..3197
                     /locus_tag="AcuI"
                     /label="AcuI"
                     /ApEinfo_label="AcuI"
                     /ApEinfo_fwdcolor="cyan"
                     /ApEinfo_revcolor="green"
                     /ApEinfo_graphicformat="arrow_data {{0 1 2 0 0 -1} {} 0}
                     width 5 offset 0"
     primer_bind     4143..4161
                     /locus_tag="YS-400bp-F(SacI)"
                     /label="YS-400bp-F(SacI)"
                     /ApEinfo_label="YS-400bp-F(SacI)"
                     /ApEinfo_fwdcolor="#004080"
                     /ApEinfo_revcolor="#00ff00"
                     /ApEinfo_graphicformat="arrow_data {{0 1 2 0 0 -1} {} 0}
                     width 5 offset 0"
     primer_bind     3741..3763
                     /locus_tag="YS-800bp-F(SalI)"
                     /label="YS-800bp-F(SalI)"
                     /ApEinfo_label="YS-800bp-F(SalI)"
                     /ApEinfo_fwdcolor="#004080"
                     /ApEinfo_revcolor="#00ff00"
                     /ApEinfo_graphicformat="arrow_data {{0 1 2 0 0 -1} {} 0}
                     width 5 offset 0"
     primer_bind     4341..4364
                     /locus_tag="YS-200bp-F(SalI)"
                     /label="YS-200bp-F(SalI)"
                     /ApEinfo_label="YS-200bp-F(SalI)"
                     /ApEinfo_fwdcolor="#004080"
                     /ApEinfo_revcolor="#00ff00"
                     /ApEinfo_graphicformat="arrow_data {{0 1 2 0 0 -1} {} 0}
                     width 5 offset 0"
     primer_bind     complement(4341..4364)
                     /locus_tag="LYmin200(-atLYS2-R)"
                     /label="LYmin200(-atLYS2-R)"
                     /ApEinfo_label="LYmin200(-atLYS2-R)"
                     /ApEinfo_fwdcolor="#004080"
                     /ApEinfo_revcolor="#00ff00"
                     /ApEinfo_graphicformat="arrow_data {{0 1 2 0 0 -1} {} 0}
                     width 5 offset 0"
     misc_feature    complement(3605..3624)
                     /locus_tag="LYS2-seqL-R"
                     /label="LYS2-seqL-R"
                     /ApEinfo_label="LYS2-seqL-R"
                     /ApEinfo_fwdcolor="#0080ff"
                     /ApEinfo_revcolor="#00c100"
                     /ApEinfo_graphicformat="arrow_data {{0 1 2 0 0 -1} {} 0}
                     width 5 offset 0"
     misc_feature    complement(2572..2590)
                     /locus_tag="L-qPCR-R"
                     /label="L-qPCR-R"
                     /ApEinfo_label="L-qPCR-R"
                     /ApEinfo_fwdcolor="#0080ff"
                     /ApEinfo_revcolor="#00c100"
                     /ApEinfo_graphicformat="arrow_data {{0 1 2 0 0 -1} {} 0}
                     width 5 offset 0"
     misc_feature    complement(3476..3497)
                     /locus_tag="L-R(SalI)"
                     /label="L-R(SalI)"
                     /ApEinfo_label="L-R(SalI)"
                     /ApEinfo_fwdcolor="#0080ff"
                     /ApEinfo_revcolor="#00c100"
                     /ApEinfo_graphicformat="arrow_data {{0 1 2 0 0 -1} {} 0}
                     width 5 offset 0"
     misc_feature    complement(3060..3078)
                     /locus_tag="L500bp-R(SalI)"
                     /label="L500bp-R(SalI)"
                     /ApEinfo_label="L500bp-R(SalI)"
                     /ApEinfo_fwdcolor="#0080ff"
                     /ApEinfo_revcolor="#00c100"
                     /ApEinfo_graphicformat="arrow_data {{0 1 2 0 0 -1} {} 0}
                     width 5 offset 0"
     misc_feature    complement(3011..3029)
                     /locus_tag="L600bp-R(SalI)"
                     /label="L600bp-R(SalI)"
                     /ApEinfo_label="L600bp-R(SalI)"
                     /ApEinfo_fwdcolor="#0080ff"
                     /ApEinfo_revcolor="#00c100"
                     /ApEinfo_graphicformat="arrow_data {{0 1 2 0 0 -1} {} 0}
                     width 5 offset 0"
     misc_feature    complement(3958..3978)
                     /locus_tag="LY1500bp-R(SalI)"
                     /label="LY1500bp-R(SalI)"
                     /ApEinfo_label="LY1500bp-R(SalI)"
                     /ApEinfo_fwdcolor="#0080ff"
                     /ApEinfo_revcolor="#00c100"
                     /ApEinfo_graphicformat="arrow_data {{0 1 2 0 0 -1} {} 0}
                     width 5 offset 0"
     misc_feature    2015..2020
                     /locus_tag="EcoRI(2)"
                     /label="EcoRI(2)"
                     /ApEinfo_label="EcoRI"
                     /ApEinfo_fwdcolor="cyan"
                     /ApEinfo_revcolor="green"
                     /ApEinfo_graphicformat="arrow_data {{0 1 2 0 0 -1} {} 0}
                     width 5 offset 0"
ORIGIN
        1 CTTGAAGGTC TGAAGGAGTT TCAAATGCTT CTACTCCGTC TGCTTTcttt tcgggagcaa
       61 gattgttgtg gtgaatcatc gataaaaata aatatactga gattatagta agctcattga
      121 tcccttaaac tttcttttcg gtgtatgact tatgagggtg agaatgcgaa atggcgtgga
      181 aatgtgatca aaggtaataa aacgtcatat ctatgctaca acattccaaa atttgtccca
      241 aaaagtcttt ggttcatgat cttcccatac aattgcctca atgtctcttc tatcggaatc
      301 gatgtcgaca tctccaatct tccaaataaa tctgcatctg aatatgcatt gaaataagat
      361 ccaaacagct aagaacagga aaatagagat ataggcggca gcaaagctaa caccattgaa
      421 ttttggtgca aaagccgtga aaccttgaat aatgataatg atcgtcataa atgtggccgc
      481 ataataagcc aagccgggca ttaatttagc tttaaatggt aactcgtcac gagagatgcc
      541 acggtatttc aaagcttgca taaatctgat gtgcgagatt gagataaata accatgcaaa
      601 aaagcctgca acaccagtga tatttaatag ccattcgaaa actttgtcac caccagtaga
      661 tgtctccatg taagccaaag cgccaaatgc agcagtaacg aaaactgcaa tgtatggaac
      721 accacctttg gtggtccttg acaggaattt gcgcctcgtt cagaatgaca cgtatagaat
      781 gatgcattac cttgtcatct tcagtatcat actgttcgta tacatactta ctgacattca
      841 taggtataca tatatacaca tgtatatata tcgtatgctg cagctttaaa taatcggtgt
      901 cactacataa gaacaccttt ggtggaggga acatcgttgg taccattggg cgaggtggct
      961 tctcttatgg caaccgcaag agccttgaac gcactctcac tacggtgatg atcattcttg
     1021 cctcgcagac aatcaacgtg gagggtaatt ctgctagcct ctgcaaagct ttcaagaaaa
     1081 tgcgggatca tctcgcaaga gagatctcct actttctccc tttgcaaacc aagttcgaca
     1141 actgcgtacg gcctgttcga aagatctacc accgctctgg aaagtgcctc atccaaaggc
     1201 gcaaatcctg atccaaacct ttttactcca cgcacggccc ctagggcctc tttaaaagct
     1261 tgaccgagag caatcccgca gtcttcagtg gtgtgatggt cgtctatgtg taagtcacca
     1321 atgcactcaa cgattagcga ccagccggaa tgcttggcca gagcatgtat catatggtcc
     1381 agaaacccta tacctgtgtg gacgttaatc acttgcgatt gtgtggcctg ttctgctact
     1441 gcttctgcct ctttttctgg gaagatcgag tgctctatcg ctaggGGACC ACCCTTTAAA
     1501 GAGATCGCAA TCTGAATCTT GGTTTCATTT GTAATACGCT TTACTAGGGC TTTCTGCTCT
     1561 GTCATCTTTG CCTTCGTTTA TCTTGCCTGC TCATTTTTTA GTATATTCTT CGAAGAAATC
     1621 ACATTACTTT ATATAATGTA TAATTCATTA TGTGATAATG CCAATCGCTA AGAAAAAAAA
     1681 AGAGTCATCC GCTAGGTGGA AtAAAAAAAA TGAAAATCAT TACCGAGGCA TAAAAAAATA
     1741 TAGAGTGTAC TAGAGGAGGC CgaattcCAC CAGCAGTGAT ACCAACTAGT TCAGTACCTT
     1801 GAAATGTGAA GGCAGCGTTA ATCAAAGAGG AAACCCAACC TAAGAACCTC CCTTCGTTTT
     1861 TATCCTTAGA TATTATACCT GGACCCCAGG CACCTGGGTT TCTCCAATAA CGGAATCCAA
     1921 CTGGGCCGGT AACCCCAGCA CCACAAACCA TACAAAAACA GTATATTAGA AACCCGATAA
     1981 TGGCTAAAAC TTTGATGGAA GCGACCCAGA ACTCGAATTC ACCGTAATAT TTGACAGGGA
     2041 ACAAGTTCAT TATTGTGATA ATTACCCAAA AAATACTAAT CCATGCCGCC AGTGGAACTT
     2101 TGTACGTCCA AAATTGAATG ACTTGGCCAA CTACACTAAG TTCCAGGGCA AAAGTGATTG
     2161 CCCAAGAAAA CCAATACATG TAACCATTGG CCGCACCAAA TGCTGGAGAA AGGAATCTTT
     2221 gtgagaaaac tgtgaaagag gatgtaacag ggattttctt cgggttttcc ccacacattg
     2281 tgtggagaga tagttattaa cagaccggaa aatagccgcc caaggataaa cttttatata
     2341 aagggaaggg tagttgaccc aaaaaatttg gattctactt ttccagattt actttcaccc
     2401 ttttatattt gctgtagtct gttatgccaa tcaggaaagc atttgaacaa atATGACTAA
     2461 CGAAAAGGTC TGGATAGAGA AGTTGGATAA TCCAACTCTT TCAGTGTTAC CACATGACTT
     2521 TTTACGCCCA CAACAAGAAC CTTATACGAA ACAAGCTACA TATTCGTTAC AGCTACCTCA
     2581 GCTCGATGTG CCTCATGATA GTTTTTCTAA CAAATACGCT GTCGCTTTGA GTGTATGGGC
     2641 TGCATTGATA TATAGAGTAA CCGGTGACGA TGATATTGTT CTTTATATTG CGAATAACAA
     2701 AATCTTAAGA TTCAATATTC AACCAACGTG GTCATTTAAT GAGCTGTATT CTACAATTAA
     2761 CAATGAGTTG AACAAGCTCA ATTCTATTGA GGCCAATTTT TCCTTTGACG AGCTAGCTGA
     2821 AAAAATTCAA AGTTGCCAAG ATCTGGAAAG GACCCCTCAG TTGTTCCGTT TGGCCTTTTT
     2881 GGAAAACCAA GATTTCAAAT TAGACGAGTT CAAGCATCAT TTAGTGGACT TTGCTTTGAA
     2941 TTTGGATACC AGTAATAATG CGCATGTTTT GAACTTAATT TATAACAGCT TACTGTATTC
     3001 GAATGAAAGA GTAACCATTG TTGCGGACCA ATTTACTCAA TATTTGACTG CTGCGCTAAG
     3061 CGATCCATCC AATTGCATAA CTAAAATCTC TCTGATCACC GCATCATCCA AGGATAGTTT
     3121 ACCTGATCCA ACTAAGAACT TGGGCTGGTG CGATTTCGTG GGGTGTATTC ACGACATTTT
     3181 CCAGGACAAT GCTGAAGCCT TCCCAGAGAG AACCTGTGTT GTGGAGACTC CAACACTAAA
     3241 TTCCGACAAG TCCCGTTCTT TCACTTATCG CGACATCAAC CGCACTTCTA ACATAGTTGC
     3301 CCATTATTTG ATTAAAACAG GTATCAAAAG AGGTGATGTA GTGATGATCT ATTCTTCTAG
     3361 GGGTGTGGAT TTGATGGTAT GTGTGATGGG TGTCTTGAAA GCCGGCGCAA CCTTTTCAGT
     3421 TATCGACCCT GCATATCCCC CAGCCAGACA AACCATTTAC TTAGGTGTTG CTAAACCACG
     3481 TGGGTTGATT GTTATTAGAG CTGCTGGACA ATTGGATCAA CTAGTAGAAG ATTACATCAA
     3541 TGATGAATTG GAGATTGTTT CAAGAATCAA TTCCATCGCT ATTCAAGAAA ATGGTACCAT
     3601 TGAAGGTGGC AAATTGGACA ATGGCGAGGA TGTTTTGGCT CCATATGATC ACTACAAAGA
     3661 CACCAGAACA GGTGTTGTAG TTGGACCAGA TTCCAACCCA ACCCTATCTT TCACATCTGG
     3721 TTCCGAAGGT ATTCCTAAGG GTGTTCTTGG TAGACATTTT TCCTTGGCTT ATTATTTCAA
     3781 TTGGATGTCC AAAAGGTTCA ACTTAACAGA AAATGATAAA TTCACAATGC TGAGCGGTAT
     3841 TGCACATGAT CCAATTCAAA GAGATATGTT TACACCATTA TTTTTAGGTG CCCAATTGTA
     3901 TGTCCCTACT CAAGATGATA TTGGTACACC GGGCCGTTTA GCGGAATGGA TGAGTAAGTA
     3961 TGGTTGCACA GTTACCCATT TAACACCTGC CATGGGTCAA TTACTTACTG CCCAAGCTAC
     4021 TACACCATTC CCTAAGTTAC ATCATGCGTT CTTTGTGGGT GACATTTTAA CAAAACGTGA
     4081 TTGTCTGAGG TTACAAACCT TGGCAGAAAA TTGCCGTATT GTTAATATGT ACGGTACCAC
     4141 TGAAACACAG CGTGCAGTTT CTTATTTCGA AGTTAAATCA AAAAATGACG ATCCAAACTT
     4201 TTTGAAAAAA TTGAAAGATG TCATGCCTGC TGGTAAAGGT ATGTTGAACG TTCAGCTACT
     4261 AGTTGTTAAC AGGAACGATC GTACTCAAAT ATGTGGTATT GGCGAAATAG GTGAGATTTA
     4321 TGTTCGTGCA GGTGGTTTGG CCGAAGGTTA TAGAGGATTA CCAGAATTGA ATAAAGAAAA
     4381 ATTTGTGAAC AACTGGTTTG TTGAAAAAGA TCACTGGAAT TATTTGGATA AGGATAATGG
     4441 TGAACCTTGG AGACAATTCT GGTTAGGTCC AAGAGATAGA TTGTACAGAA CGGGTGATTT
     4501 AGGTCGTTAT CTACCAAACG GTGACTGTGA ATGTTGCGGT AGgttcaggc ttggctctgc
     4561 tatcacgttc ctcatagcag ccattgtaga tccgcaaaca cgtcgaatgc acctacttgc
     4621 tgcttctgcc tcgtgaactt ccgatagtgc gcctgttcaa tgatttccag ttgctaccga
     4681 AAGCTTacGA ATTCaCACAC AGAAACCCTA GATTTCTATA GGGCAAATTT CAGGGTTATA
     4741 CTAAAAGATA TATTATTGAC CTTGGTTATT CTTCAAGTTC GCCCTATTGA AAATTCGGAC
     4801 ACTTTAGGGT TTGGAATCTG TTAAAGATAT AAGTAAATAT GATGATAAAG AAATAGGTTT
     4861 AATTTATACG CACTTGCCAG TAAGTGATTG ATATTGCAGA AGTAACATGA ATACGGTTCT
     4921 GTGGCCTTTG CTGTTTGCCG TTATTTTATT TCTTTTTTTT GTTTTTTTTC TTTTTTTCAG
     4981 CACTATCAAG GCTAATAAGG GACAAGAGTT CTTACTCAGT GTGAACGTGT TCTAAATAAG
     5041 TTCTTGTTCT AATTAATTGT AACTATTTTT ATGCATTTCT TGTAAGAGGA ACTGGAGTAA
     5101 TCGTATCTCG GAAATACATA GAGGTGCGTA TTCATAATGG GCCCTCTATC ACTTGTTGCC
     5161 TGTATCTCCG AATAGGACTG ATAAGTGATA AAAAAAAAGA AAACTGGGTT AGCTTGAAGC
     5221 GACTTTCTTT CTCTACTAAA GGGAATGGTC AGATCATCAG GCCAACGGCA AATGCTAAGC
     5281 TATTTCCAAG GGTTTGTGCC CATACACACA ATATTTTACT CCGTGTTCCA TCCTACAGAA
     5341 GGTTCTAAGA TTAAATACGA GTTTCCGCCA AATAATTTGA AAAATCATGG TATTAATTTC
     5401 AACACATTTA AAAACTACAT CATACCGAAG CCTATATTAT GCCACAAGTT GATCACTTTT
     5461 AAGTATGGTA CATATAGGAT TGTATGTTAT CCTGT  
//
