# Supplementary material for: Donor transcription suppresses D-loops in cis and promotes genome stability
Source: EMBO J. 2025 Aug 26;44(19):5595–617. doi: 10.1038/s44318-025-00541-x (PMC12489061; doi:10.1038/s44318-025-00541-x)
Supplement: Supplementary file 5 — Dataset EV1 [file 44318_2025_541_MOESM5_ESM.zip › Dataset EV1/Donor_can1_pTDH3_LY(2kb).str]

LOCUS       Donor_at_CAN1_HI        5969 bp    DNA        linear       03-APR-2023
DEFINITION  .
ACCESSION   
VERSION     
SOURCE      .
  ORGANISM  .
COMMENT     
COMMENT     ApEinfo:methylated:1
FEATURES             Location/Qualifiers
     misc_feature    211..1485
                     /locus_tag="Part1"
                     /label="Part1"
                     /ApEinfo_label="Part1"
                     /ApEinfo_fwdcolor="cyan"
                     /ApEinfo_revcolor="green"
                     /ApEinfo_graphicformat="arrow_data {{0 1 2 0 0 -1} {} 0}
                     width 5 offset 0"
     misc_feature    complement(join(211..750,1768..2253))
                     /locus_tag="CAN1(W303 ok)"
                     /label="CAN1(W303 ok)"
                     /ApEinfo_label="CAN1(W303 ok)"
                     /ApEinfo_fwdcolor="cyan"
                     /ApEinfo_revcolor="green"
                     /ApEinfo_graphicformat="arrow_data {{0 1 2 0 0 -1} {} 0}
                     width 5 offset 0"
     CDS             complement(903..1565)
                     /locus_tag="HIS3"
                     /label="HIS3"
                     /ApEinfo_label="HIS3"
                     /ApEinfo_fwdcolor="cyan"
                     /ApEinfo_revcolor="#ff8000"
                     /ApEinfo_graphicformat="arrow_data {{0 1 2 0 0 -1} {} 0}
                     width 5 offset 0"
     CDS             2949..5016
                     /locus_tag="LYS2"
                     /label="LYS2"
                     /ApEinfo_label="LYS2"
                     /ApEinfo_fwdcolor="cyan"
                     /ApEinfo_revcolor="green"
                     /ApEinfo_graphicformat="arrow_data {{0 1 2 0 0 -1} {} 0}
                     width 5 offset 0"
     promoter        2254..2926
                     /locus_tag="pTDH3"
                     /label="pTDH3"
                     /ApEinfo_label="pTDH3"
                     /ApEinfo_fwdcolor="#346ee0"
                     /ApEinfo_revcolor="#346ee0"
                     /ApEinfo_graphicformat="arrow_data {{0 0.5 0 1 2 0 0 -1 0
                     -0.5} {} 0} width 5 offset 0"
     misc_feature    1680..1699
                     /locus_tag="SEIC-atHIS3-EcoRI-R2"
                     /label="SEIC-atHIS3-EcoRI-R2"
                     /ApEinfo_label="SEIC-atHIS3-EcoRI-R2"
                     /ApEinfo_fwdcolor="#0080ff"
                     /ApEinfo_revcolor="#00c100"
                     /ApEinfo_graphicformat="arrow_data {{0 1 2 0 0 -1} {} 0}
                     width 5 offset 0"
     CDS             2927..2948
                     /locus_tag="LYS2(1)"
                     /label="LYS2(1)"
                     /ApEinfo_label="LYS2"
                     /ApEinfo_fwdcolor="cyan"
                     /ApEinfo_revcolor="green"
                     /ApEinfo_graphicformat="arrow_data {{0 1 2 0 0 -1} {} 0}
                     width 5 offset 0"
     primer_bind     complement(5007..5016)
                     /locus_tag="LYover10"
                     /label="LYover10"
                     /ApEinfo_label="LYover10"
                     /ApEinfo_fwdcolor="#004080"
                     /ApEinfo_revcolor="#00ff00"
                     /ApEinfo_graphicformat="arrow_data {{0 1 2 0 0 -1} {} 0}
                     width 5 offset 0"
     primer_bind     2949..2953
                     /locus_tag="LYS2-F(SalI)trunc."
                     /label="LYS2-F(SalI)trunc."
                     /ApEinfo_label="LYS2-F(SalI)trunc."
                     /ApEinfo_fwdcolor="#004080"
                     /ApEinfo_revcolor="#00ff00"
                     /ApEinfo_graphicformat="arrow_data {{0 1 2 0 0 -1} {} 0}
                     width 5 offset 0"
     misc_feature    complement(5271..5293)
                     /locus_tag="CAN1pr-qPCR-F"
                     /label="CAN1pr-qPCR-F"
                     /ApEinfo_label="CAN1pr-qPCR-F"
                     /ApEinfo_fwdcolor="#0080ff"
                     /ApEinfo_revcolor="#00c100"
                     /ApEinfo_graphicformat="arrow_data {{0 1 2 0 0 -1} {} 0}
                     width 5 offset 0"
     misc_feature    complement(1762..1767)
                     /locus_tag="EcoRI"
                     /label="EcoRI"
                     /ApEinfo_label="EcoRI"
                     /ApEinfo_fwdcolor="#e41b52"
                     /ApEinfo_revcolor="green"
                     /ApEinfo_graphicformat="arrow_data {{0 1 2 0 0 -1} {} 0}
                     width 5 offset 0"
     misc_feature    1708..1729
                     /locus_tag="SEIC-atHIS3-EcoRI-R1"
                     /label="SEIC-atHIS3-EcoRI-R1"
                     /ApEinfo_label="SEIC-atHIS3-EcoRI-R1"
                     /ApEinfo_fwdcolor="#0080ff"
                     /ApEinfo_revcolor="#00c100"
                     /ApEinfo_graphicformat="arrow_data {{0 1 2 0 0 -1} {} 0}
                     width 5 offset 0"
     misc_feature    complement(5680..5698)
                     /locus_tag="CAN1-A1"
                     /label="CAN1-A1"
                     /ApEinfo_label="CAN1-A1"
                     /ApEinfo_fwdcolor="#0080ff"
                     /ApEinfo_revcolor="#00c100"
                     /ApEinfo_graphicformat="arrow_data {{0 1 2 0 0 -1} {} 0}
                     width 5 offset 0"
     misc_feature    1650..1672
                     /locus_tag="SEIC-atHIS3-EcoRI-R3"
                     /label="SEIC-atHIS3-EcoRI-R3"
                     /ApEinfo_label="SEIC-atHIS3-EcoRI-R3"
                     /ApEinfo_fwdcolor="#0080ff"
                     /ApEinfo_revcolor="#00c100"
                     /ApEinfo_graphicformat="arrow_data {{0 1 2 0 0 -1} {} 0}
                     width 5 offset 0"
     CDS             5746..5969
                     /locus_tag="NPR2"
                     /label="NPR2"
                     /ApEinfo_label="NPR2"
                     /ApEinfo_fwdcolor="cyan"
                     /ApEinfo_revcolor="green"
                     /ApEinfo_graphicformat="arrow_data {{0 1 2 0 0 -1} {} 0}
                     width 5 offset 0"
     misc_feature    complement(2088..2108)
                     /locus_tag="DLC-CAN1-R1"
                     /label="DLC-CAN1-R1"
                     /ApEinfo_label="DLC-CAN1-R1"
                     /ApEinfo_fwdcolor="#0080ff"
                     /ApEinfo_revcolor="#3a8553"
                     /ApEinfo_graphicformat="arrow_data {{0 1 2 0 0 -1} {} 0}
                     width 5 offset 0"
     misc_feature    complement(2116..2137)
                     /locus_tag="DLC-CAN1-R2"
                     /label="DLC-CAN1-R2"
                     /ApEinfo_label="DLC-CAN1-R2"
                     /ApEinfo_fwdcolor="#0080ff"
                     /ApEinfo_revcolor="#3a8553"
                     /ApEinfo_graphicformat="arrow_data {{0 1 2 0 0 -1} {} 0}
                     width 5 offset 0"
     misc_feature    2949..3971
                     /locus_tag="L"
                     /label="L"
                     /ApEinfo_label="L"
                     /ApEinfo_fwdcolor="#f0a70f"
                     /ApEinfo_revcolor="green"
                     /ApEinfo_graphicformat="arrow_data {{0 1 2 0 0 -1} {} 0}
                     width 5 offset 0"
     primer_bind     complement(4996..5016)
                     /locus_tag="LYover0"
                     /label="LYover0"
                     /ApEinfo_label="LYover0"
                     /ApEinfo_fwdcolor="#004080"
                     /ApEinfo_revcolor="#32cd45"
                     /ApEinfo_graphicformat="arrow_data {{0 1 2 0 0 -1} {} 0}
                     width 5 offset 0"
     primer_bind     2931..2948
                     /locus_tag="LYS2-F(SalI)trunc.(1)"
                     /label="LYS2-F(SalI)trunc.(1)"
                     /ApEinfo_label="LYS2-F(SalI)trunc."
                     /ApEinfo_fwdcolor="#004080"
                     /ApEinfo_revcolor="#00ff00"
                     /ApEinfo_graphicformat="arrow_data {{0 1 2 0 0 -1} {} 0}
                     width 5 offset 0"
     misc_feature    2927..2948
                     /locus_tag="L(1)"
                     /label="L(1)"
                     /ApEinfo_label="L"
                     /ApEinfo_fwdcolor="#f0a70f"
                     /ApEinfo_revcolor="green"
                     /ApEinfo_graphicformat="arrow_data {{0 1 2 0 0 -1} {} 0}
                     width 5 offset 0"
     misc_feature    3972..4995
                     /locus_tag="Y"
                     /label="Y"
                     /ApEinfo_label="Y"
                     /ApEinfo_fwdcolor="#c1ee11"
                     /ApEinfo_revcolor="green"
                     /ApEinfo_graphicformat="arrow_data {{0 1 2 0 0 -1} {} 0}
                     width 5 offset 0"
     primer_bind     3972..3993
                     /locus_tag="YS2-F(SalI)"
                     /label="YS2-F(SalI)"
                     /ApEinfo_label="YS2-F(SalI)"
                     /ApEinfo_fwdcolor="#004080"
                     /ApEinfo_revcolor="#00ff00"
                     /ApEinfo_graphicformat="arrow_data {{0 1 2 0 0 -1} {} 0}
                     width 5 offset 0"
     misc_feature    5155..5160
                     /locus_tag="HindIII"
                     /label="HindIII"
                     /ApEinfo_label="HindIII"
                     /ApEinfo_fwdcolor="cyan"
                     /ApEinfo_revcolor="green"
                     /ApEinfo_graphicformat="arrow_data {{0 1 2 0 0 -1} {} 0}
                     width 5 offset 0"
     misc_feature    5163..5168
                     /locus_tag="EcoRI(1)"
                     /label="EcoRI(1)"
                     /ApEinfo_label="EcoRI"
                     /ApEinfo_fwdcolor="cyan"
                     /ApEinfo_revcolor="green"
                     /ApEinfo_graphicformat="arrow_data {{0 1 2 0 0 -1} {} 0}
                     width 5 offset 0"
     misc_feature    5017..5154
                     /locus_tag="Lambda_pad"
                     /label="Lambda_pad"
                     /ApEinfo_label="Lambda_pad"
                     /ApEinfo_fwdcolor="#ff8000"
                     /ApEinfo_revcolor="green"
                     /ApEinfo_graphicformat="arrow_data {{0 1 2 0 0 -1} {} 0}
                     width 5 offset 0"
     primer_bind     5007..5016
                     /locus_tag="S2over10-F"
                     /label="S2over10-F"
                     /ApEinfo_label="S2over10-F"
                     /ApEinfo_fwdcolor="#004080"
                     /ApEinfo_revcolor="#00ff00"
                     /ApEinfo_graphicformat="arrow_data {{0 1 2 0 0 -1} {} 0}
                     width 5 offset 0"
     misc_feature    complement(4976..4995)
                     /locus_tag="LY-R(SalI)"
                     /label="LY-R(SalI)"
                     /ApEinfo_label="LY-R(SalI)"
                     /ApEinfo_fwdcolor="cyan"
                     /ApEinfo_revcolor="#58c03f"
                     /ApEinfo_graphicformat="arrow_data {{0 1 2 0 0 -1} {} 0}
                     width 5 offset 0"
     misc_feature    3666..3671
                     /locus_tag="AcuI"
                     /label="AcuI"
                     /ApEinfo_label="AcuI"
                     /ApEinfo_fwdcolor="cyan"
                     /ApEinfo_revcolor="green"
                     /ApEinfo_graphicformat="arrow_data {{0 1 2 0 0 -1} {} 0}
                     width 5 offset 0"
     primer_bind     4617..4635
                     /locus_tag="YS-400bp-F(SacI)"
                     /label="YS-400bp-F(SacI)"
                     /ApEinfo_label="YS-400bp-F(SacI)"
                     /ApEinfo_fwdcolor="#004080"
                     /ApEinfo_revcolor="#00ff00"
                     /ApEinfo_graphicformat="arrow_data {{0 1 2 0 0 -1} {} 0}
                     width 5 offset 0"
     primer_bind     4215..4237
                     /locus_tag="YS-800bp-F(SalI)"
                     /label="YS-800bp-F(SalI)"
                     /ApEinfo_label="YS-800bp-F(SalI)"
                     /ApEinfo_fwdcolor="#004080"
                     /ApEinfo_revcolor="#00ff00"
                     /ApEinfo_graphicformat="arrow_data {{0 1 2 0 0 -1} {} 0}
                     width 5 offset 0"
     primer_bind     4815..4838
                     /locus_tag="YS-200bp-F(SalI)"
                     /label="YS-200bp-F(SalI)"
                     /ApEinfo_label="YS-200bp-F(SalI)"
                     /ApEinfo_fwdcolor="#004080"
                     /ApEinfo_revcolor="#00ff00"
                     /ApEinfo_graphicformat="arrow_data {{0 1 2 0 0 -1} {} 0}
                     width 5 offset 0"
     primer_bind     complement(4815..4838)
                     /locus_tag="LYmin200(-atLYS2-R)"
                     /label="LYmin200(-atLYS2-R)"
                     /ApEinfo_label="LYmin200(-atLYS2-R)"
                     /ApEinfo_fwdcolor="#004080"
                     /ApEinfo_revcolor="#00ff00"
                     /ApEinfo_graphicformat="arrow_data {{0 1 2 0 0 -1} {} 0}
                     width 5 offset 0"
     misc_feature    complement(4079..4098)
                     /locus_tag="LYS2-seqL-R"
                     /label="LYS2-seqL-R"
                     /ApEinfo_label="LYS2-seqL-R"
                     /ApEinfo_fwdcolor="#0080ff"
                     /ApEinfo_revcolor="#00c100"
                     /ApEinfo_graphicformat="arrow_data {{0 1 2 0 0 -1} {} 0}
                     width 5 offset 0"
     misc_feature    complement(3046..3064)
                     /locus_tag="L-qPCR-R"
                     /label="L-qPCR-R"
                     /ApEinfo_label="L-qPCR-R"
                     /ApEinfo_fwdcolor="#0080ff"
                     /ApEinfo_revcolor="#00c100"
                     /ApEinfo_graphicformat="arrow_data {{0 1 2 0 0 -1} {} 0}
                     width 5 offset 0"
     misc_feature    complement(3950..3971)
                     /locus_tag="L-R(SalI)"
                     /label="L-R(SalI)"
                     /ApEinfo_label="L-R(SalI)"
                     /ApEinfo_fwdcolor="#0080ff"
                     /ApEinfo_revcolor="#00c100"
                     /ApEinfo_graphicformat="arrow_data {{0 1 2 0 0 -1} {} 0}
                     width 5 offset 0"
     misc_feature    complement(3534..3552)
                     /locus_tag="L500bp-R(SalI)"
                     /label="L500bp-R(SalI)"
                     /ApEinfo_label="L500bp-R(SalI)"
                     /ApEinfo_fwdcolor="#0080ff"
                     /ApEinfo_revcolor="#00c100"
                     /ApEinfo_graphicformat="arrow_data {{0 1 2 0 0 -1} {} 0}
                     width 5 offset 0"
     misc_feature    complement(3485..3503)
                     /locus_tag="L600bp-R(SalI)"
                     /label="L600bp-R(SalI)"
                     /ApEinfo_label="L600bp-R(SalI)"
                     /ApEinfo_fwdcolor="#0080ff"
                     /ApEinfo_revcolor="#00c100"
                     /ApEinfo_graphicformat="arrow_data {{0 1 2 0 0 -1} {} 0}
                     width 5 offset 0"
     misc_feature    complement(4432..4452)
                     /locus_tag="LY1500bp-R(SalI)"
                     /label="LY1500bp-R(SalI)"
                     /ApEinfo_label="LY1500bp-R(SalI)"
                     /ApEinfo_fwdcolor="#0080ff"
                     /ApEinfo_revcolor="#00c100"
                     /ApEinfo_graphicformat="arrow_data {{0 1 2 0 0 -1} {} 0}
                     width 5 offset 0"
     misc_feature    2015..2020
                     /locus_tag="EcoRI(2)"
                     /label="EcoRI(2)"
                     /ApEinfo_label="EcoRI"
                     /ApEinfo_fwdcolor="cyan"
                     /ApEinfo_revcolor="green"
                     /ApEinfo_graphicformat="arrow_data {{0 1 2 0 0 -1} {} 0}
                     width 5 offset 0"
ORIGIN
        1 CTTGAAGGTC TGAAGGAGTT TCAAATGCTT CTACTCCGTC TGCTTTcttt tcgggagcaa
       61 gattgttgtg gtgaatcatc gataaaaata aatatactga gattatagta agctcattga
      121 tcccttaaac tttcttttcg gtgtatgact tatgagggtg agaatgcgaa atggcgtgga
      181 aatgtgatca aaggtaataa aacgtcatat ctatgctaca acattccaaa atttgtccca
      241 aaaagtcttt ggttcatgat cttcccatac aattgcctca atgtctcttc tatcggaatc
      301 gatgtcgaca tctccaatct tccaaataaa tctgcatctg aatatgcatt gaaataagat
      361 ccaaacagct aagaacagga aaatagagat ataggcggca gcaaagctaa caccattgaa
      421 ttttggtgca aaagccgtga aaccttgaat aatgataatg atcgtcataa atgtggccgc
      481 ataataagcc aagccgggca ttaatttagc tttaaatggt aactcgtcac gagagatgcc
      541 acggtatttc aaagcttgca taaatctgat gtgcgagatt gagataaata accatgcaaa
      601 aaagcctgca acaccagtga tatttaatag ccattcgaaa actttgtcac caccagtaga
      661 tgtctccatg taagccaaag cgccaaatgc agcagtaacg aaaactgcaa tgtatggaac
      721 accacctttg gtggtccttg acaggaattt gcgcctcgtt cagaatgaca cgtatagaat
      781 gatgcattac cttgtcatct tcagtatcat actgttcgta tacatactta ctgacattca
      841 taggtataca tatatacaca tgtatatata tcgtatgctg cagctttaaa taatcggtgt
      901 cactacataa gaacaccttt ggtggaggga acatcgttgg taccattggg cgaggtggct
      961 tctcttatgg caaccgcaag agccttgaac gcactctcac tacggtgatg atcattcttg
     1021 cctcgcagac aatcaacgtg gagggtaatt ctgctagcct ctgcaaagct ttcaagaaaa
     1081 tgcgggatca tctcgcaaga gagatctcct actttctccc tttgcaaacc aagttcgaca
     1141 actgcgtacg gcctgttcga aagatctacc accgctctgg aaagtgcctc atccaaaggc
     1201 gcaaatcctg atccaaacct ttttactcca cgcacggccc ctagggcctc tttaaaagct
     1261 tgaccgagag caatcccgca gtcttcagtg gtgtgatggt cgtctatgtg taagtcacca
     1321 atgcactcaa cgattagcga ccagccggaa tgcttggcca gagcatgtat catatggtcc
     1381 agaaacccta tacctgtgtg gacgttaatc acttgcgatt gtgtggcctg ttctgctact
     1441 gcttctgcct ctttttctgg gaagatcgag tgctctatcg ctaggGGACC ACCCTTTAAA
     1501 GAGATCGCAA TCTGAATCTT GGTTTCATTT GTAATACGCT TTACTAGGGC TTTCTGCTCT
     1561 GTCATCTTTG CCTTCGTTTA TCTTGCCTGC TCATTTTTTA GTATATTCTT CGAAGAAATC
     1621 ACATTACTTT ATATAATGTA TAATTCATTA TGTGATAATG CCAATCGCTA AGAAAAAAAA
     1681 AGAGTCATCC GCTAGGTGGA AtAAAAAAAA TGAAAATCAT TACCGAGGCA TAAAAAAATA
     1741 TAGAGTGTAC TAGAGGAGGC CgaattcCAC CAGCAGTGAT ACCAACTAGT TCAGTACCTT
     1801 GAAATGTGAA GGCAGCGTTA ATCAAAGAGG AAACCCAACC TAAGAACCTC CCTTCGTTTT
     1861 TATCCTTAGA TATTATACCT GGACCCCAGG CACCTGGGTT TCTCCAATAA CGGAATCCAA
     1921 CTGGGCCGGT AACCCCAGCA CCACAAACCA TACAAAAACA GTATATTAGA AACCCGATAA
     1981 TGGCTAAAAC TTTGATGGAA GCGACCCAGA ACTCGAATTC ACCGTAATAT TTGACAGGGA
     2041 ACAAGTTCAT TATTGTGATA ATTACCCAAA AAATACTAAT CCATGCCGCC AGTGGAACTT
     2101 TGTACGTCCA AAATTGAATG ACTTGGCCAA CTACACTAAG TTCCAGGGCA AAAGTGATTG
     2161 CCCAAGAAAA CCAATACATG TAACCATTGG CCGCACCAAA TGCTGGAGAA AGGAATCTTT
     2221 gtgagaaaac tgtgaaagag gatgtaacag ggaAGTTTAT CATTATCAAT ACTGCCATTT
     2281 CAAAGAATAC GTAAATAATT AATAGTAGTG ATTTTCCTAA CTTTATTTAG TCAAAAAATT
     2341 AGCCTTTTAA TTCTGCTGTA ACCCGTACAT GCCCAAAATA GGGGGCGGGT TACACAGAAT
     2401 ATATAACATC GTAGGTGTCT GGGTGAACAG TTTATTCCTG GCATCCACTA AATATAATGG
     2461 AGCCCGCTTT TTAAGCTGGC ATCCAGAAAA AAAAAGAATC CCAGCACCAA AATATTGTTT
     2521 TCTTCACCAA CCATCAGTTC ATAGGTCCAT TCTCTTAGCG CAACTACAGA GAACAGGGGC
     2581 ACAAACAGGC AAAAAACGGG CACAACCTCA ATGGAGTGAT GCAACCTGCC TGGAGTAAAT
     2641 GATGACACAA GGCAATTGAC CCACGCATGT ATCTATCTCA TTTTCTTACA CCTTCTATTA
     2701 CCTTCTGCTC TCTCTGATTT GGAAAAAGCT GAAAAAAAAG GTTGAAACCA GTTCCCTGAA
     2761 ATTATTCCCC TACTTGACTA ATAAGTATAT AAAGACGGTA GGTATTGATT GTAATTCTGT
     2821 AAATCTATTT CTTAAACTTC TTAAATTCTA CTTTTATAGT TAGTCTTTTT TTTAGTTTTA
     2881 AAACACCAAG AACTTAGTTT CGAATAAACA CACATAAACA AACAAAATGA CTAACGAAAA
     2941 GGTCTGGATA GAGAAGTTGG ATAATCCAAC TCTTTCAGTG TTACCACATG ACTTTTTACG
     3001 CCCACAACAA GAACCTTATA CGAAACAAGC TACATATTCG TTACAGCTAC CTCAGCTCGA
     3061 TGTGCCTCAT GATAGTTTTT CTAACAAATA CGCTGTCGCT TTGAGTGTAT GGGCTGCATT
     3121 GATATATAGA GTAACCGGTG ACGATGATAT TGTTCTTTAT ATTGCGAATA ACAAAATCTT
     3181 AAGATTCAAT ATTCAACCAA CGTGGTCATT TAATGAGCTG TATTCTACAA TTAACAATGA
     3241 GTTGAACAAG CTCAATTCTA TTGAGGCCAA TTTTTCCTTT GACGAGCTAG CTGAAAAAAT
     3301 TCAAAGTTGC CAAGATCTGG AAAGGACCCC TCAGTTGTTC CGTTTGGCCT TTTTGGAAAA
     3361 CCAAGATTTC AAATTAGACG AGTTCAAGCA TCATTTAGTG GACTTTGCTT TGAATTTGGA
     3421 TACCAGTAAT AATGCGCATG TTTTGAACTT AATTTATAAC AGCTTACTGT ATTCGAATGA
     3481 AAGAGTAACC ATTGTTGCGG ACCAATTTAC TCAATATTTG ACTGCTGCGC TAAGCGATCC
     3541 ATCCAATTGC ATAACTAAAA TCTCTCTGAT CACCGCATCA TCCAAGGATA GTTTACCTGA
     3601 TCCAACTAAG AACTTGGGCT GGTGCGATTT CGTGGGGTGT ATTCACGACA TTTTCCAGGA
     3661 CAATGCTGAA GCCTTCCCAG AGAGAACCTG TGTTGTGGAG ACTCCAACAC TAAATTCCGA
     3721 CAAGTCCCGT TCTTTCACTT ATCGCGACAT CAACCGCACT TCTAACATAG TTGCCCATTA
     3781 TTTGATTAAA ACAGGTATCA AAAGAGGTGA TGTAGTGATG ATCTATTCTT CTAGGGGTGT
     3841 GGATTTGATG GTATGTGTGA TGGGTGTCTT GAAAGCCGGC GCAACCTTTT CAGTTATCGA
     3901 CCCTGCATAT CCCCCAGCCA GACAAACCAT TTACTTAGGT GTTGCTAAAC CACGTGGGTT
     3961 GATTGTTATT AGAGCTGCTG GACAATTGGA TCAACTAGTA GAAGATTACA TCAATGATGA
     4021 ATTGGAGATT GTTTCAAGAA TCAATTCCAT CGCTATTCAA GAAAATGGTA CCATTGAAGG
     4081 TGGCAAATTG GACAATGGCG AGGATGTTTT GGCTCCATAT GATCACTACA AAGACACCAG
     4141 AACAGGTGTT GTAGTTGGAC CAGATTCCAA CCCAACCCTA TCTTTCACAT CTGGTTCCGA
     4201 AGGTATTCCT AAGGGTGTTC TTGGTAGACA TTTTTCCTTG GCTTATTATT TCAATTGGAT
     4261 GTCCAAAAGG TTCAACTTAA CAGAAAATGA TAAATTCACA ATGCTGAGCG GTATTGCACA
     4321 TGATCCAATT CAAAGAGATA TGTTTACACC ATTATTTTTA GGTGCCCAAT TGTATGTCCC
     4381 TACTCAAGAT GATATTGGTA CACCGGGCCG TTTAGCGGAA TGGATGAGTA AGTATGGTTG
     4441 CACAGTTACC CATTTAACAC CTGCCATGGG TCAATTACTT ACTGCCCAAG CTACTACACC
     4501 ATTCCCTAAG TTACATCATG CGTTCTTTGT GGGTGACATT TTAACAAAAC GTGATTGTCT
     4561 GAGGTTACAA ACCTTGGCAG AAAATTGCCG TATTGTTAAT ATGTACGGTA CCACTGAAAC
     4621 ACAGCGTGCA GTTTCTTATT TCGAAGTTAA ATCAAAAAAT GACGATCCAA ACTTTTTGAA
     4681 AAAATTGAAA GATGTCATGC CTGCTGGTAA AGGTATGTTG AACGTTCAGC TACTAGTTGT
     4741 TAACAGGAAC GATCGTACTC AAATATGTGG TATTGGCGAA ATAGGTGAGA TTTATGTTCG
     4801 TGCAGGTGGT TTGGCCGAAG GTTATAGAGG ATTACCAGAA TTGAATAAAG AAAAATTTGT
     4861 GAACAACTGG TTTGTTGAAA AAGATCACTG GAATTATTTG GATAAGGATA ATGGTGAACC
     4921 TTGGAGACAA TTCTGGTTAG GTCCAAGAGA TAGATTGTAC AGAACGGGTG ATTTAGGTCG
     4981 TTATCTACCA AACGGTGACT GTGAATGTTG CGGTAGgttc aggcttggct ctgctatcac
     5041 gttcctcata gcagccattg tagatccgca aacacgtcga atgcacctac ttgctgcttc
     5101 tgcctcgtga acttccgata gtgcgcctgt tcaatgattt ccagttgcta ccgaAAGCTT
     5161 acGAATTCaC ACACAGAAAC CCTAGATTTC TATAGGGCAA ATTTCAGGGT TATACTAAAA
     5221 GATATATTAT TGACCTTGGT TATTCTTCAA GTTCGCCCTA TTGAAAATTC GGACACTTTA
     5281 GGGTTTGGAA TCTGTTAAAG ATATAAGTAA ATATGATGAT AAAGAAATAG GTTTAATTTA
     5341 TACGCACTTG CCAGTAAGTG ATTGATATTG CAGAAGTAAC ATGAATACGG TTCTGTGGCC
     5401 TTTGCTGTTT GCCGTTATTT TATTTCTTTT TTTTGTTTTT TTTCTTTTTT TCAGCACTAT
     5461 CAAGGCTAAT AAGGGACAAG AGTTCTTACT CAGTGTGAAC GTGTTCTAAA TAAGTTCTTG
     5521 TTCTAATTAA TTGTAACTAT TTTTATGCAT TTCTTGTAAG AGGAACTGGA GTAATCGTAT
     5581 CTCGGAAATA CATAGAGGTG CGTATTCATA ATGGGCCCTC TATCACTTGT TGCCTGTATC
     5641 TCCGAATAGG ACTGATAAGT GATAAAAAAA AAGAAAACTG GGTTAGCTTG AAGCGACTTT
     5701 CTTTCTCTAC TAAAGGGAAT GGTCAGATCA TCAGGCCAAC GGCAAATGCT AAGCTATTTC
     5761 CAAGGGTTTG TGCCCATACA CACAATATTT TACTCCGTGT TCCATCCTAC AGAAGGTTCT
     5821 AAGATTAAAT ACGAGTTTCC GCCAAATAAT TTGAAAAATC ATGGTATTAA TTTCAACACA
     5881 TTTAAAAACT ACATCATACC GAAGCCTATA TTATGCCACA AGTTGATCAC TTTTAAGTAT
     5941 GGTACATATA GGATTGTATG TTATCCTGT   
//
