# Supplementary material for: Donor transcription suppresses D-loops in cis and promotes genome stability
Source: EMBO J. 2025 Aug 26;44(19):5595–617. doi: 10.1038/s44318-025-00541-x (PMC12489061; doi:10.1038/s44318-025-00541-x)
Supplement: Supplementary file 5 — Dataset EV1 [file 44318_2025_541_MOESM5_ESM.zip › Dataset EV1/Donor_lys2_pCUP1_L(1kb).str]

LOCUS       Donor_pCUP1_L           1746 bp ds-DNA     linear       27-AUG-2019
DEFINITION  .
ACCESSION   
VERSION     
SOURCE      .
  ORGANISM  .
COMMENT     
COMMENT     
COMMENT     ApEinfo:methylated:1
FEATURES             Location/Qualifiers
     misc_feature    complement(1514..1583)
                     /label=LYS2 flanq 3'
                     /ApEinfo_fwdcolor=cyan
                     /ApEinfo_revcolor=#b90746
                     /ApEinfo_graphicformat=arrow_data {{0 1 2 0 0 -1} {} 0}
                     width 5 offset 0
     misc_feature    469..1513
                     /label=L
                     /ApEinfo_fwdcolor=#f0a70f
                     /ApEinfo_revcolor=green
                     /ApEinfo_graphicformat=arrow_data {{0 1 2 0 0 -1} {} 0}
                     width 5 offset 0
     misc_feature    143..148
                     /label=EcoRI
                     /ApEinfo_fwdcolor=cyan
                     /ApEinfo_revcolor=green
                     /ApEinfo_graphicformat=arrow_data {{0 1 2 0 0 -1} {} 0}
                     width 5 offset 0
     primer_bind     complement(174..191)
                     /label=olWDH1765
                     /ApEinfo_fwdcolor=#0080ff
                     /ApEinfo_revcolor=#3a8553
                     /ApEinfo_graphicformat=arrow_data {{0 1 2 0 0 -1} {} 0}
                     width 5 offset 0
     misc_feature    234..468
                     /label=pCUP1
                     /ApEinfo_fwdcolor=#80ff80
                     /ApEinfo_revcolor=green
                     /ApEinfo_graphicformat=arrow_data {{0 1 2 0 0 -1} {} 0}
                     width 5 offset 0
ORIGIN
        1 GCGGCCGCTA CTTGTTTTCT TTTTTGTGCC TTTGTTACGT CTATATTCAT TGAAACTGAT
       61 TATTCGATTT TCTTCTTGCT GACCGCTTCT AGAGGCATCG CACAGTTTTA GCGAGGAAAA
      121 CTCTTCAATA GTTTTGCCAG CGGAATTCCA CTTGCAATTA CATAAAAAAT TCCGGCGGTT
      181 TTTCGCGTGT GACTCAATGT CGAAATACCT GCCTAATGAA CATGAACATC GCCtagttag
      241 aaaaagacat ttttgctgtc agtcactgtc aagagattct tttgctggca tttcttctag
      301 aagcaaaaag agcgatgcgt cttttccgct gaaccgttcc agcaaaaaag actaccaacg
      361 caatatggat tgtcagaatc atataaaaga gaagcaaata actccttgtc ttgtatcaat
      421 tgcattataa tatcttcttg ttagtgcaat atcatataga agtcatcgAT GACTAACGAA
      481 AAGGTCTGGA TAGAGAAGTT GGATAATCCA ACTCTTTCAG TGTTACCACA TGACTTTTTA
      541 CGCCCACAAC AAGAACCTTA TACGAAACAA GCTACATATT CGTTACAGCT ACCTCAGCTC
      601 GATGTGCCTC ATGATAGTTT TTCTAACAAA TACGCTGTCG CTTTGAGTGT ATGGGCTGCA
      661 TTGATATATA GAGTAACCGG TGACGATGAT ATTGTTCTTT ATATTGCGAA TAACAAAATC
      721 TTAAGATTCA ATATTCAACC AACGTGGTCA TTTAATGAGC TGTATTCTAC AATTAACAAT
      781 GAGTTGAACA AGCTCAATTC TATTGAGGCC AATTTTTCCT TTGACGAGCT AGCTGAAAAA
      841 ATTCAAAGTT GCCAAGATCT GGAAAGGACC CCTCAGTTGT TCCGTTTGGC CTTTTTGGAA
      901 AACCAAGATT TCAAATTAGA CGAGTTCAAG CATCATTTAG TGGACTTTGC TTTGAATTTG
      961 GATACCAGTA ATAATGCGCA TGTTTTGAAC TTAATTTATA ACAGCTTACT GTATTCGAAT
     1021 GAAAGAGTAA CCATTGTTGC GGACCAATTT ACTCAATATT TGACTGCTGC GCTAAGCGAT
     1081 CCATCCAATT GCATAACTAA AATCTCTCTG ATCACCGCAT CATCCAAGGA TAGTTTACCT
     1141 GATCCAACTA AGAACTTGGG CTGGTGCGAT TTCGTGGGGT GTATTCACGA CATTTTCCAG
     1201 GACAATGCTG AAGCCTTCCC AGAGAGAACC TGTGTTGTGG AGACTCCAAC ACTAAATTCC
     1261 GACAAGTCCC GTTCTTTCAC TTATCGCGAC ATCAACCGCA CTTCTAACAT AGTTGCCCAT
     1321 TATTTGATTA AAACAGGTAT CAAAAGAGGT GATGTAGTGA TGATCTATTC TTCTAGGGGT
     1381 GTGGATTTGA TGGTATGTGT GATGGGTGTC TTGAAAGCCG GCGCAACCTT TTCAGTTATC
     1441 GACCCTGCAT ATCCCCCAGC CAGACAAACC ATTTACTTAG GTGTTGCTAA ACCACGTGGG
     1501 TTGATTGTTA TTAGGTTGAG CATTACGTAT GATATGTCCA TGTACAATAA TTAAATATGA
     1561 ATTAGGAGAA AGACTTAGCT TCTTTTCGGG TGATGTCACT TAAAAACTCC GAGAATAATA
     1621 TATAATAAGA GAATAAAATA TTAGTTATTG AATAAGAACT GTAAATCAGC TGGCGTTAGT
     1681 CTGCTAATGG CAGCTTCATC TTGGTTTATT GTAGCATGAA TCATATTTGC CTTTTTTTGC
     1741 GGCCGC     
//
