# Supplementary material for: Donor transcription suppresses D-loops in cis and promotes genome stability
Source: EMBO J. 2025 Aug 26;44(19):5595–617. doi: 10.1038/s44318-025-00541-x (PMC12489061; doi:10.1038/s44318-025-00541-x)
Supplement: Supplementary file 5 — Dataset EV1 [file 44318_2025_541_MOESM5_ESM.zip › Dataset EV1/Donor_lys2_pDMC1-ade2-n.fsa]

LOCUS       Donor_pDMC1_ade2        3371 bp    DNA        linear       25-JUN-2025
DEFINITION  .
ACCESSION   
VERSION     
SOURCE      .
  ORGANISM  .
COMMENT     >ADE2 YOR128C SGDID:S000005654, JRIU01000141.1:11401..13116+/- 1kb
COMMENT     
COMMENT     ApEinfo:methylated:1
FEATURES             Location/Qualifiers
     gene            complement(2492..3371)
                     /locus_tag="RGA1"
                     /label="RGA1"
                     /ApEinfo_label="RGA1"
                     /ApEinfo_fwdcolor="#ff797d"
                     /ApEinfo_revcolor="#ff102f"
                     /ApEinfo_graphicformat="arrow_data {{0 0.5 0 1 2 0 0 -1 0
                     -0.5} {} 0} width 5 offset 0"
     gene            656..2371
                     /locus_tag="ADE2 "
                     /label="ADE2 "
                     /ApEinfo_label="ADE2 "
                     /ApEinfo_fwdcolor="#ff797d"
                     /ApEinfo_revcolor="#ff102f"
                     /ApEinfo_graphicformat="arrow_data {{0 0.5 0 1 2 0 0 -1 0
                     -0.5} {} 0} width 5 offset 0"
     primer_bind     complement(2614..2636)
                     /locus_tag="ADE2-B"
                     /label="ADE2-B"
                     /ApEinfo_label="ADE2-B"
                     /ApEinfo_fwdcolor="#14c0bd"
                     /ApEinfo_revcolor="#4ec02b"
                     /ApEinfo_graphicformat="arrow_data {{0 0.5 0 1 2 0 0 -1 0
                     -0.5} {} 0} width 5 offset 0"
     ncRNA:sgRNA     656..656
                     /locus_tag="CRISPR-Guide"
                     /label="CRISPR-Guide"
                     /ApEinfo_label="CRISPR-Guide"
                     /ApEinfo_fwdcolor="cyan"
                     /ApEinfo_revcolor="green"
                     /ApEinfo_graphicformat="arrow_data {{0 0.5 0 1 2 0 0 -1 0
                     -0.5} {} 0} width 5 offset 0"
     primer_bind     370..391
                     /locus_tag="ADE2-A"
                     /label="ADE2-A"
                     /ApEinfo_label="ADE2-A"
                     /ApEinfo_fwdcolor="#14c0bd"
                     /ApEinfo_revcolor="#4ec02b"
                     /ApEinfo_graphicformat="arrow_data {{0 0.5 0 1 2 0 0 -1 0
                     -0.5} {} 0} width 5 offset 0"
     promoter        476..655
                     /locus_tag="pDMC1"
                     /label="pDMC1"
                     /ApEinfo_label="pDMC1"
                     /ApEinfo_fwdcolor="#3ec1b5"
                     /ApEinfo_revcolor="green"
                     /ApEinfo_graphicformat="arrow_data {{0 1 2 0 0 -1} {} 0}
                     width 5 offset 0"
     primer_bind     complement(875..896)
                     /locus_tag="ADE2-5'end-Rev"
                     /label="ADE2-5'end-Rev"
                     /ApEinfo_label="ADE2-5'end-Rev"
                     /ApEinfo_fwdcolor="#14c0bd"
                     /ApEinfo_revcolor="#4ec02b"
                     /ApEinfo_graphicformat="arrow_data {{0 0.5 0 1 2 0 0 -1 0
                     -0.5} {} 0} width 5 offset 0"
ORIGIN
        1 CTACTAGAAA GAAGGGCGTC AAAAATCTGC TATGCTATTA CGAAATTACT CTATAGGTTA
       61 GAATGTCATC CCATAGGTAT GGCCCTTTTA AAGAAGTATC TCCACAGTCA ATTGCGAGAA
      121 GCCTATCTAG AATCAAAACG ACACTTTATT TCCAAAAAGG GAGATTCGAC CAACACTTCC
      181 TCTACCATTG CATCATCATC TTTCGCTGGC GCATCTGTTC CTCTATCTTC AAACGAATCA
      241 GGAATGCTAA ACGGCTTGAA GCAAATTAAC GAACAACAAG AATCTACATT ATAAACCACT
      301 CAAAAGGAAG ACTAGTAACG CCGTATCGTG ATTAACGTAT TACATAAGTT ACAGGATTCA
      361 TGCTTATGGG TAAGCTATTT CGCCCAATGT GTCCATCTGA CATTACTATT TTGCATTTTA
      421 ATTTAATTAG AACTTGACTA GCGCACTACC AGTATATCAT CTCATTTCCG TAAATttttc
      481 ttcgggtttt ccccacacat tgtgtggaga gatagttatt aacagaccgg aaaatagccg
      541 cccaaggata aacttttata taaagggaag ggtagttgac ccaaaaaatt tggattctac
      601 ttttccagat ttactttcac ccttttatat ttgctgtagt ctgttatgcc aatcaATGGA
      661 TTCTAGAACA GTTGGTATAT TGGGAGGGGG ACAATTGGGA CGTATGATTG TTGAGGCAGC
      721 TAACAGGCTC AACATTAAGA CGGTAATACT AGATGCTGAA AATTCTCCTG CCAAACAAAT
      781 AAGCAACTCC AATGACCACG TTAATGGCTC CTTTTCCAAT CCTCTTGATA TCGAAAAACT
      841 AGCTTAAAAA TGTGATGTGC TAACGATTGA GATTGAGCAT GTTGATGTTC CTACACTAAA
      901 GAATCTTCAA GTAAAACATC CCAAATTAAA AATTTACCCT TCTCCAGAAA CAATCGGATT
      961 GATACAAGAC AAATATATTC AAAAAGAGCA TTTAATCAAA AATGGTATAG CAGTTACCCA
     1021 AAGTGTCCCT GTGGAACAAG CCAGTGAGAC GTCCCTATTG AATGTTGGAA GAGATTTGGG
     1081 TTTTCCATTC GTCTTGAAGT CGAGGACTTT GGCATACGAT GGAAGAGGTA ACTTCGTTGT
     1141 AAAGAATAAG GAAATGATTC CGGAAGCTTT GGAAGTACTG AAGGATCGTC CTTTGTACGC
     1201 CGAAAAATGG GCACCATTTA CTAAAGAATT AGCAGTCATG ATTGTGAGAT CTGTTAACGG
     1261 TTTAGTGTTT TCTTACCCAA TTGTAGAGAC TATCCACAAG GACAATATTT GTGACTTATG
     1321 TTATGCGCCT GCTAGAGTTC CGGACTCCGT TCAACTTAAG GCGAAGTTGT TGGCAGAAAA
     1381 TGCAATCAAA TCTTTTCCCG GTTGTGGTAT ATTTGGTGTG GAAATGTTCT ATTTAGAAAC
     1441 AGGGGAATTG CTTATTAACG AAATTGCCCC AAGGCCTCAC AACTCTGGAC ATTATACCAT
     1501 TGATGCTTGC GTCACTTCTC AATTTGAAGC TCATTTGAGA TCAATATTGG ATTTGCCAAT
     1561 GCCAAAGAAT TTCACATCTT TCTCCACCAT TACAACGAAC GCCATTATGC TAAATGTTCT
     1621 TGGAGACAAA CATACAAAAG ATAAAGAGCT AGAAACTTGC GAAAGAGCAT TGGCGACTCC
     1681 AGGTTCCTCA GTGTACTTAT ATGGAAAAGA GTCTAGACCT AACAGAAAAG TAGGTCACAT
     1741 AAATATTATT GCCTCCAGTA TGGCGGAATG TGAACAAAGG CTGAACTACA TTACAGGTAG
     1801 AACTGATATT CCAATCAAAA TCTCTGTCGC TCAAAAGTTG GACTTGGAAG CAATGGTCAA
     1861 ACCATTGGTT GGAATCATCA TGGGATCAGA CTCTGACTTG CCGGTAATGT CTGCCGCATG
     1921 TGCGGTTTTA AAAGATTTTG GCGTTCCATT TGAAGTGACA ATAGTCTCTG CTCATAGAAC
     1981 TCCACATAGG ATGTCAGCAT ATGCTATTTC CGCAAGCAAG CGTGGAATTA AAACAATTAT
     2041 CGCTGGAGCT GGTGGGGCTG CTCACTTGCC AGGTATGGTG GCTGCAATGA CACCACTTCC
     2101 TGTCATCGGT GTGCCCGTAA AAGGTTCTTG TCTAGATGGA GTAGATTCTT TACATTCAAT
     2161 TGTGCAAATG CCTAGAGGTG TTCCAGTAGC TACCGTCGCT ATTAATAATA GTACGAACGC
     2221 TGCGCTGTTG GCTGTCAGAC TGCTTGGCGC TTATGATTCA AGTTATACAA CAAAAATGGA
     2281 ACAGTTTTTA TTAAAGCAAG AAGAAGAAGT TCTTGTCAAA GCACAAAAGT TAGAAACTGT
     2341 CGGTTACGAA GCTTATCTAG AAAACAAGTA ATATATAAGT TTATTGATAT ACTTGCACAG
     2401 CAAATAATAT AAAATGATAT ACCTATTTTT TAGGCTTTGT TATGATTACA TCAAATGTGG
     2461 ACTTCATACA TAGAAATCAA CGCTTACAGG TGTCCTTTTT TAAGAATTTC ATACATAAGA
     2521 TCACTTATTA TACATACATA CATATCGAGT AACAAGAAGC AAGGAATAAT TACCTGCTTA
     2581 AGTCTGCAAT TAAAAAAATA ACGTTTCGAT ACAGTTCATA TAAGGCGGCT CAATGCATCA
     2641 CCGAGGATAG CGCTACGTCA GGATATCTTT GTAGTTCCCA AATATAAATG CGACAATATA
     2701 GTTTCTTTCT TTCATATCAA TAATATCCTT TTCTCCACTG AAATCACGAA TCAAACCTGG
     2761 AGCAAAAACT AAAGCCAAAT TATAAAGCGT CATTCGATTC CAGTGACTGT ACCGTGTAAC
     2821 CTTTTCTATA TGTTCACTCA GTACTCTTAA CACCCTATAA TGTTCCCTTG GAAGGTCTTC
     2881 CAATATGTTT TTTAAAGCGC CCTTGCTCGA CATATAAGTG TCCGAATTTT TTGCTTCTAA
     2941 GGACAACTTT CCTCCAACAA ATGGCAAGTT TTCCATCATT TTTCTAGATT TAACTAACCT
     3001 CATCAACGGC TCGTATATTT GAAAGGTAAA GATAGGGTTG GGGAGCTTTC TTAAGTATCG
     3061 CTTCAACACA CCAGTAACAG CGTTGAGATC TTGTTCCGTT AAAATATTTG GCGTTTCGGT
     3121 ATTTTGTTGT ACTTTCCATG CAGAAAATTG CTTTTCTATT TCTTCTATGA CTAGCTGGGA
     3181 ACCTGATTTT CTATAAATGC CCTCCGATCT CATATTTTCT TCGTCTGATT CAATAAAATC
     3241 TATGCAGACA GATAGTATCA TCGGTATTTC ATTGTTTTCA TAATTGCACC TAGCAACGAG
     3301 ACTTGAACCA TACAAATTGC TTCCATCCAA ATATTCTTCT CCATCTTTAC TTTGTCCCAT
     3361 ATTTGCATCG T    
//
