# Supplementary material for: Donor transcription suppresses D-loops in cis and promotes genome stability
Source: EMBO J. 2025 Aug 26;44(19):5595–617. doi: 10.1038/s44318-025-00541-x (PMC12489061; doi:10.1038/s44318-025-00541-x)
Supplement: Supplementary file 5 — Dataset EV1 [file 44318_2025_541_MOESM5_ESM.zip › Dataset EV1/Donor_lys2_pDMC1-LY(2kb).ape]

LOCUS       Donor_pDMC1_LY          5139 bp    DNA        linear       27-AUG-2024
DEFINITION  .
ACCESSION   
VERSION     
SOURCE      .
  ORGANISM  .
COMMENT     
COMMENT     ApEinfo:methylated:1
FEATURES             Location/Qualifiers
     misc_feature    complement(3140..3209)
                     /locus_tag="LYS2 flanq 3'"
                     /label="LYS2 flanq 3'"
                     /ApEinfo_label="LYS2 flanq 3'"
                     /ApEinfo_fwdcolor="cyan"
                     /ApEinfo_revcolor="#b90746"
                     /ApEinfo_graphicformat="arrow_data {{0 1 2 0 0 -1} {} 0}
                     width 5 offset 0"
     misc_feature    1050..2094
                     /locus_tag="L"
                     /label="L"
                     /ApEinfo_label="L"
                     /ApEinfo_fwdcolor="#f0a70f"
                     /ApEinfo_revcolor="green"
                     /ApEinfo_graphicformat="arrow_data {{0 1 2 0 0 -1} {} 0}
                     width 5 offset 0"
     misc_feature    760..765
                     /locus_tag="EcoRI"
                     /label="EcoRI"
                     /ApEinfo_label="EcoRI"
                     /ApEinfo_fwdcolor="cyan"
                     /ApEinfo_revcolor="green"
                     /ApEinfo_graphicformat="arrow_data {{0 1 2 0 0 -1} {} 0}
                     width 5 offset 0"
     primer_bind     complement(791..808)
                     /locus_tag="olWDH1765"
                     /label="olWDH1765"
                     /ApEinfo_label="olWDH1765"
                     /ApEinfo_fwdcolor="#0080ff"
                     /ApEinfo_revcolor="#3a8553"
                     /ApEinfo_graphicformat="arrow_data {{0 1 2 0 0 -1} {} 0}
                     width 5 offset 0"
     promoter        851..1049
                     /locus_tag="pDMC1"
                     /label="pDMC1"
                     /ApEinfo_label="pDMC1"
                     /ApEinfo_fwdcolor="#3ec1b5"
                     /ApEinfo_revcolor="green"
                     /ApEinfo_graphicformat="arrow_data {{0 1 2 0 0 -1} {} 0}
                     width 5 offset 0"
     misc_feature    3515..3520
                     /locus_tag="HindIII"
                     /label="HindIII"
                     /ApEinfo_label="HindIII"
                     /ApEinfo_fwdcolor="#ff0000"
                     /ApEinfo_revcolor="green"
                     /ApEinfo_graphicformat="arrow_data {{0 1 2 0 0 -1} {} 0}
                     width 5 offset 0"
     misc_feature    complement(1031..1049)
                     /locus_tag="pDMC1-R"
                     /label="pDMC1-R"
                     /ApEinfo_label="pDMC1-R"
                     /ApEinfo_fwdcolor="#0080ff"
                     /ApEinfo_revcolor="#3a8553"
                     /ApEinfo_graphicformat="arrow_data {{0 1 2 0 0 -1} {} 0}
                     width 5 offset 0"
     primer_bind     3458..3478
                     /locus_tag="olWDH2009"
                     /label="olWDH2009"
                     /ApEinfo_label="olWDH2009"
                     /ApEinfo_fwdcolor="#0080ff"
                     /ApEinfo_revcolor="#3a8553"
                     /ApEinfo_graphicformat="arrow_data {{0 1 2 0 0 -1} {} 0}
                     width 5 offset 0"
     misc_feature    complement(3556..3575)
                     /locus_tag="olWDH2011"
                     /label="olWDH2011"
                     /ApEinfo_label="olWDH2011"
                     /ApEinfo_fwdcolor="#0080ff"
                     /ApEinfo_revcolor="#00c100"
                     /ApEinfo_graphicformat="arrow_data {{0 1 2 0 0 -1} {} 0}
                     width 5 offset 0"
     primer_bind     703..722
                     /locus_tag="LYS2-A"
                     /label="LYS2-A"
                     /ApEinfo_label="LYS2-A"
                     /ApEinfo_fwdcolor="#14c0bd"
                     /ApEinfo_revcolor="#4ec02b"
                     /ApEinfo_graphicformat="arrow_data {{0 0.5 0 1 2 0 0 -1 0
                     -0.5} {} 0} width 5 offset 0"
     misc_feature    2095..3139
                     /locus_tag="Y"
                     /label="Y"
                     /ApEinfo_label="Y"
                     /ApEinfo_fwdcolor="#e6e600"
                     /ApEinfo_revcolor="green"
                     /ApEinfo_graphicformat="arrow_data {{0 1 2 0 0 -1} {} 0}
                     width 5 offset 0"
     primer_bind     complement(3293..3312)
                     /locus_tag="LYS2-B"
                     /label="LYS2-B"
                     /ApEinfo_label="LYS2-B"
                     /ApEinfo_fwdcolor="#14c0bd"
                     /ApEinfo_revcolor="#4ec02b"
                     /ApEinfo_graphicformat="arrow_data {{0 0.5 0 1 2 0 0 -1 0
                     -0.5} {} 0} width 5 offset 0"
     primer_bind     2095..2095
                     /locus_tag="L-Y top guide"
                     /label="L-Y top guide"
                     /ApEinfo_label="L-Y top guide"
                     /ApEinfo_fwdcolor="#14c0bd"
                     /ApEinfo_revcolor="#4ec02b"
                     /ApEinfo_graphicformat="arrow_data {{0 0.5 0 1 2 0 0 -1 0
                     -0.5} {} 0} width 5 offset 0"
                     /ApEinfo_hidden
     ncRNA:sgRNA     2631..2650
                     /locus_tag="Guide crispr in Y"
                     /label="Guide crispr in Y"
                     /ApEinfo_label="Guide crispr in Y"
                     /ApEinfo_fwdcolor="#008040"
                     /ApEinfo_revcolor="green"
                     /ApEinfo_graphicformat="arrow_data {{0 0.5 0 1 2 0 0 -1 0
                     -0.5} {} 0} width 5 offset 0"
ORIGIN
        1 TAACGAAACT TCTGCTGCGT ATTATTCTGC TATCAAATCT GGTCGAACAC CATCTGTTGT
       61 GGCTTTATCA CGACAGAATC TTCCTCAATT GGAGCATTCC TCTTTTGAAA AAGCCTTGAA
      121 GGGTGGCTAT GTGATCCATG ACGTGGAGAA TCCTGATATT ATCCTGGTGT CAACAGGATC
      181 AGAAGTCTCC ATTTCTATAG ATGCAGCCAA AAAATTGTAC GATACTAAAA AAATCAAAGC
      241 AAGAGTTGTT TCCCTGCCAG ACTTTTATAC TTTTGACAGG CAAAGTGAAG AATACAGATT
      301 CTCTGTTCTA CCAGACGGTG TTCCGATCAT GTCCTTTGAA GTATTGGCTA CTTCAAGCTG
      361 GGGTAAGTAT GCTCATCAAT CGTTCGGACT CGACGAATTT GGTCGTTCAG GCAAGGGGCC
      421 TGAAATTTAC AAATTGTTCG ATTTCACAGC GGACGGTGTT GCGTCAAGGG CTGAAAAGAC
      481 AATCAATTAC TACAAAGGAA AGCAGTTGCT TTCTCCTATG GGAAGAGCTT TCTAAGTCTG
      541 AAGAAGTAAA CAGTTCTTTG CTATTTCACA CTTCCTGGTT GATGGTCACT TGCTGCCTGA
      601 AATATATATA TATGTATGAC ATATGTACTT GTTTTCTTTT TTGTGCCTTT GTTACGTCTA
      661 TATTCATTGA AACTGATTAT TCGATTTTCT TCTTGCTGAC CGCTTCTAGA GGCATCGCAC
      721 AGTTTTAGCG AGGAAAACTC TTCAATAGTT TTGCCAGCGG AATTCCACTT GCAATTACAT
      781 AAAAAATTCC GGCGGTTTTT CGCGTGTGAC TCAATGTCGA AATACCTGCC TAATGAACAT
      841 GAACATCGCC ttttcttcgg gttttcccca cacattgtgt ggagagatag ttattaacag
      901 accggaaaat agccgcccaa ggataaactt ttatataaag ggaagggtag ttgacccaaa
      961 aaatttggat tctacttttc cagatttact ttcacccttt tatatttgct gtagtctgtt
     1021 atgccaatca ggaaagcatt tgaacaaatA TGACTAACGA AAAGGTCTGG ATAGAGAAGT
     1081 TGGATAATCC AACTCTTTCA GTGTTACCAC ATGACTTTTT ACGCCCACAA CAAGAACCTT
     1141 ATACGAAACA AGCTACATAT TCGTTACAGC TACCTCAGCT CGATGTGCCT CATGATAGTT
     1201 TTTCTAACAA ATACGCTGTC GCTTTGAGTG TATGGGCTGC ATTGATATAT AGAGTAACCG
     1261 GTGACGATGA TATTGTTCTT TATATTGCGA ATAACAAAAT CTTAAGATTC AATATTCAAC
     1321 CAACGTGGTC ATTTAATGAG CTGTATTCTA CAATTAACAA TGAGTTGAAC AAGCTCAATT
     1381 CTATTGAGGC CAATTTTTCC TTTGACGAGC TAGCTGAAAA AATTCAAAGT TGCCAAGATC
     1441 TGGAAAGGAC CCCTCAGTTG TTCCGTTTGG CCTTTTTGGA AAACCAAGAT TTCAAATTAG
     1501 ACGAGTTCAA GCATCATTTA GTGGACTTTG CTTTGAATTT GGATACCAGT AATAATGCGC
     1561 ATGTTTTGAA CTTAATTTAT AACAGCTTAC TGTATTCGAA TGAAAGAGTA ACCATTGTTG
     1621 CGGACCAATT TACTCAATAT TTGACTGCTG CGCTAAGCGA TCCATCCAAT TGCATAACTA
     1681 AAATCTCTCT GATCACCGCA TCATCCAAGG ATAGTTTACC TGATCCAACT AAGAACTTGG
     1741 GCTGGTGCGA TTTCGTGGGG TGTATTCACG ACATTTTCCA GGACAATGCT GAAGCCTTCC
     1801 CAGAGAGAAC CTGTGTTGTG GAGACTCCAA CACTAAATTC CGACAAGTCC CGTTCTTTCA
     1861 CTTATCGCGA CATCAACCGC ACTTCTAACA TAGTTGCCCA TTATTTGATT AAAACAGGTA
     1921 TCAAAAGAGG TGATGTAGTG ATGATCTATT CTTCTAGGGG TGTGGATTTG ATGGTATGTG
     1981 TGATGGGTGT CTTGAAAGCC GGCGCAACCT TTTCAGTTAT CGACCCTGCA TATCCCCCAG
     2041 CCAGACAAAC CATTTACTTA GGTGTTGCTA AACCACGTGG GTTGATTGTT ATTAGAGCTG
     2101 CTGGACAATT GGATCAACTA GTAGAAGATT ACATCAATGA TGAATTGGAG ATTGTTTCAA
     2161 GAATCAATTC CATCGCTATT CAAGAAAATG GTACCATTGA AGGTGGCAAA TTGGACAATG
     2221 GCGAGGATGT TTTGGCTCCA TATGATCACT ACAAAGACAC CAGAACAGGT GTTGTAGTTG
     2281 GACCAGATTC CAACCCAACC CTATCTTTCA CATCTGGTTC CGAAGGTATT CCTAAGGGTG
     2341 TTCTTGGTAG ACATTTTTCC TTGGCTTATT ATTTCAATTG GATGTCCAAA AGGTTCAACT
     2401 TAACAGAAAA TGATAAATTC ACAATGCTGA GCGGTATTGC ACATGATCCA ATTCAAAGAG
     2461 ATATGTTTAC ACCATTATTT TTAGGTGCCC AATTGTATGT CCCTACTCAA GATGATATTG
     2521 GTACACCGGG CCGTTTAGCG GAATGGATGA GTAAGTATGG TTGCACAGTT ACCCATTTAA
     2581 CACCTGCCAT GGGTCAATTA CTTACTGCCC AAGCTACTAC ACCATTCCCT AAGTTACATC
     2641 ATGCGTTCTT TGTGGGTGAC ATTTTAACAA AACGTGATTG TCTGAGGTTA CAAACCTTGG
     2701 CAGAAAATTG CCGTATTGTT AATATGTACG GTACCACTGA AACACAGCGT GCAGTTTCTT
     2761 ATTTCGAAGT TAAATCAAAA AATGACGATC CAAACTTTTT GAAAAAATTG AAAGATGTCA
     2821 TGCCTGCTGG TAAAGGTATG TTGAACGTTC AGCTACTAGT TGTTAACAGG AACGATCGTA
     2881 CTCAAATATG TGGTATTGGC GAAATAGGTG AGATTTATGT TCGTGCAGGT GGTTTGGCCG
     2941 AAGGTTATAG AGGATTACCA GAATTGAATA AAGAAAAATT TGTGAACAAC TGGTTTGTTG
     3001 AAAAAGATCA CTGGAATTAT TTGGATAAGG ATAATGGTGA ACCTTGGAGA CAATTCTGGT
     3061 TAGGTCCAAG AGATAGATTG TACAGAACGG GTGATTTAGG TCGTTATCTA CCAAACGGTG
     3121 ACTGTGAATG TTGCGGTAGG GTTGAGCATT ACGTATGATA TGTCCATGTA CAATAATTAA
     3181 ATATGAATTA GGAGAAAGAC TTAGCTTCTT TTCGGGTGAT GTCACTTAAA AACTCCGAGA
     3241 ATAATATATA ATAAGAGAAT AAAATATTAG TTATTGAATA AGAACTGTAA ATCAGCTGGC
     3301 GTTAGTCTGC TAATGGCAGC TTCATCTTGG TTTATTGTAG CATGAATCAT ATTTGCCTTT
     3361 TTTTCCTGTA ATTCAATGAT TCTTGCTTCT ATACTATCCT CAATGCAAAA CCTTGTGATC
     3421 TTCACAGGTC GATACTGACC AATTCTATGA ACTCTATCAC CACTTTGCCA TTCAACACTA
     3481 GGGTTCCACC ATGGGTCTAA AATGAATACT TGCGAAGCTT CACAAAGATT CAAAGCAACA
     3541 CCGCCCGCCT TTAAACTGAC CAAGAAAACC TCGCATTGAA TGTTGTTCAT GAAATACTTG
     3601 ATGGTTTCAT CTCTTTGCGT CGGTGACATA CTACCCTGAA GCTTCACTGT TTGAAATCCA
     3661 GCTCTTTTCA ATCTCCACTC TACCAGATCC AGCATACTGG TAAACTGGGA AAACACAATG
     3721 GATTTAATCG TTCTCTTGTT GCTTCTCAGT TTGTATAGTT CTTCCACAAG TGCTTCGATT
     3781 TTCGTTGATG ATTGCCACTT GCCACTCATG TTTAGACGGC TAACAATACT TTGCTTTTTG
     3841 AAGGAATCAA GGTCCACTTC CAAAGCAGGT TGAGACAAAT CGATACTTAG CCCGATATGA
     3901 CAAACAGGAC AAGTAAGTTT ATTGTTGTTT TCCATGAAAG ATTCCACATA TTCTTTGATG
     3961 CATAAACGAC AGAACTTATG GTGACATTTA GATTCAATGG GCTCCTCAGC TTCATCGTTA
     4021 CATAATTGGC AGATCACGAC GCCGATATCA TCGCCAGGAA AATTGTTTAA TCTTTTCAAA
     4081 ACTAAATCAG GATGATCTGC CAGTTGCCTC ATTCTTGTGA TTAGGGTGAA AATGTTTGCA
     4141 TAATTGTTTA GAACAACACC CTCCTCAACA AAGGAATTAT ACTTCCTTTT AGAATCTGTG
     4201 TATAAACTTC TGTAAAGATC TTTTTCCTCT TCATTGAAGA AGTCTCTCCT CACGGTAACA
     4261 ATTCTGGGCG GTAGACCCAA GTCATCCGCT CTTTCCACTT TAGTTCTTCG CAGCATGATG
     4321 TTTTTCAATA ATGTCTGAAT GTTATTAAAA GACTCTAAAC CAGGACCTTC CACACCAAAT
     4381 TTCTGAATGT TCTTCAACAT GAAATGGTTG AAGAAATTCG TGTGTTGCAT AATGACGTGA
     4441 CTACAATGGT CACAATGCAT GCGATCCGTA AATTTCCAGT CCTTCGAAGC GCAATCACAC
     4501 TTGGTACAAA AGTACTTTGT GAAAGGATTG ATATTTAAGA ATCTGATCAA AGAATACATC
     4561 TCACCAATTC TATTTTGCAG CGGAGTACCC GACAGGCACC ATCGCTTTTG CGTTTTTAAG
     4621 TTGTTTACAG CCCTAGCAGT ATTGCTTTGT CTATCCTTGA TATTGTGTGC CTCATCCAGA
     4681 ATAACTCTAT AAAAGTCAAT ATTATGCAAT ACGGAAGGCT GCTTGAAAAG TCCATTTTTC
     4741 CTTCTAAACC CGTAGTTTTG CTTTCTGAAT ACCGATTCCA GCACTGCGTA AGTGGTTAGT
     4801 ACAACATCGT AGCCTTGCAA ATCTTTGATA TCCGTGGTTC TGGAAGCACC GTGATAAATG
     4861 TATATTTTCA GTTGTCCCTT TGTATGTTGT TCTATTTCGT TTTTCCACTG CATCAGCGCC
     4921 ACGGTAGGGG CAACAACTAA AGACGGAGAC TTAGTCAAAT CGTTCATTAA TAGGGCAATA
     4981 GTTTGGATGG TCTTACCCAT ACCCATTTCG TCTGCCAAAA CACCGCCCGC ATAAATGCTC
     5041 TCCTCTTGAG ATATTAGCCA ATGAAGACCT TCTAACTGGA AAGGTAGCAG TTTGATGGTC
     5101 ATACCATCCG GCTGCTTGGA TCTTTGGGGG ACATAGGGA  
//
