# Supplementary material for: Donor transcription suppresses D-loops in cis and promotes genome stability
Source: EMBO J. 2025 Aug 26;44(19):5595–617. doi: 10.1038/s44318-025-00541-x (PMC12489061; doi:10.1038/s44318-025-00541-x)
Supplement: Supplementary file 5 — Dataset EV1 [file 44318_2025_541_MOESM5_ESM.zip › Dataset EV1/Donor_lys2_pDMC1-S2(2kb)_MIR.ape]

LOCUS       pDMC1_S2_at_LYS2        5138 bp    DNA        linear       04-NOV-2021
DEFINITION  .
ACCESSION   
VERSION     
SOURCE      .
  ORGANISM  .
COMMENT     
COMMENT     ApEinfo:methylated:1
FEATURES             Location/Qualifiers
     misc_feature    complement(3139..3208)
                     /locus_tag="LYS2 flanq 3'"
                     /label="LYS2 flanq 3'"
                     /ApEinfo_label="LYS2 flanq 3'"
                     /ApEinfo_fwdcolor="cyan"
                     /ApEinfo_revcolor="#b90746"
                     /ApEinfo_graphicformat="arrow_data {{0 1 2 0 0 -1} {} 0}
                     width 5 offset 0"
     misc_feature    2095..3138
                     /locus_tag="2"
                     /label="2"
                     /ApEinfo_label="2"
                     /ApEinfo_fwdcolor="#22ddb8"
                     /ApEinfo_revcolor="green"
                     /ApEinfo_graphicformat="arrow_data {{0 1 2 0 0 -1} {} 0}
                     width 5 offset 0"
     promoter        851..1049
                     /locus_tag="pDMC1"
                     /label="pDMC1"
                     /ApEinfo_label="pDMC1"
                     /ApEinfo_fwdcolor="#3ec1b5"
                     /ApEinfo_revcolor="green"
                     /ApEinfo_graphicformat="arrow_data {{0 1 2 0 0 -1} {} 0}
                     width 5 offset 0"
     misc_feature    703..722
                     /locus_tag="LYS2-A"
                     /label="LYS2-A"
                     /ApEinfo_label="LYS2-A"
                     /ApEinfo_fwdcolor="cyan"
                     /ApEinfo_revcolor="green"
                     /ApEinfo_graphicformat="arrow_data {{0 1 2 0 0 -1} {} 0}
                     width 5 offset 0"
     misc_feature    1050..2094
                     /locus_tag="S"
                     /label="S"
                     /ApEinfo_label="S"
                     /ApEinfo_fwdcolor="cyan"
                     /ApEinfo_revcolor="green"
                     /ApEinfo_graphicformat="arrow_data {{0 0.5 0 1 2 0 0 -1 0
                     -0.5} {} 0} width 5 offset 0"
     primer_bind     complement(3979..4000)
                     /locus_tag="LYS2-right-R"
                     /label="LYS2-right-R"
                     /ApEinfo_label="LYS2-right-R"
                     /ApEinfo_fwdcolor="#0080c0"
                     /ApEinfo_revcolor="#008000"
                     /ApEinfo_graphicformat="arrow_data {{0 1 2 0 0 -1} {} 0}
                     width 5 offset 0"
     primer_bind     complement(3292..3311)
                     /locus_tag="LYS2-B"
                     /label="LYS2-B"
                     /ApEinfo_label="LYS2-B"
                     /ApEinfo_fwdcolor="#0080c0"
                     /ApEinfo_revcolor="#008000"
                     /ApEinfo_graphicformat="arrow_data {{0 1 2 0 0 -1} {} 0}
                     width 5 offset 0"
     misc_feature    complement(4253..4272)
                     /locus_tag="LYS2-right-R2"
                     /label="LYS2-right-R2"
                     /ApEinfo_label="LYS2-right-R2"
                     /ApEinfo_fwdcolor="#0080c0"
                     /ApEinfo_revcolor="#008000"
                     /ApEinfo_graphicformat="arrow_data {{0 0.5 0 1 2 0 0 -1 0
                     -0.5} {} 0} width 5 offset 0"
     misc_feature    complement(1031..1049)
                     /locus_tag="pDMC1-R"
                     /label="pDMC1-R"
                     /ApEinfo_label="pDMC1-R"
                     /ApEinfo_fwdcolor="#0080ff"
                     /ApEinfo_revcolor="#3a8553"
                     /ApEinfo_graphicformat="arrow_data {{0 1 2 0 0 -1} {} 0}
                     width 5 offset 0"
     misc_feature    1982..2000
                     /locus_tag="2-seqF"
                     /label="2-seqF"
                     /ApEinfo_label="2-seqF"
                     /ApEinfo_fwdcolor="#0080ff"
                     /ApEinfo_revcolor="#008040"
                     /ApEinfo_graphicformat="arrow_data {{0 0.5 0 1 2 0 0 -1 0
                     -0.5} {} 0} width 5 offset 0"
     misc_feature    complement(2116..2135)
                     /locus_tag="LYS-SeqR1"
                     /label="LYS-SeqR1"
                     /ApEinfo_label="LYS-SeqR1"
                     /ApEinfo_fwdcolor="#0080ff"
                     /ApEinfo_revcolor="#008040"
                     /ApEinfo_graphicformat="arrow_data {{0 0.5 0 1 2 0 0 -1 0
                     -0.5} {} 0} width 5 offset 0"
ORIGIN
        1 TAACGAAACT TCTGCTGCGT ATTATTCTGC TATCAAATCT GGTCGAACAC CATCTGTTGT
       61 GGCTTTATCA CGACAGAATC TTCCTCAATT GGAGCATTCC TCTTTTGAAA AAGCCTTGAA
      121 GGGTGGCTAT GTGATCCATG ACGTGGAGAA TCCTGATATT ATCCTGGTGT CAACAGGATC
      181 AGAAGTCTCC ATTTCTATAG ATGCAGCCAA AAAATTGTAC GATACTAAAA AAATCAAAGC
      241 AAGAGTTGTT TCCCTGCCAG ACTTTTATAC TTTTGACAGG CAAAGTGAAG AATACAGATT
      301 CTCTGTTCTA CCAGACGGTG TTCCGATCAT GTCCTTTGAA GTATTGGCTA CTTCAAGCTG
      361 GGGTAAGTAT GCTCATCAAT CGTTCGGACT CGACGAATTT GGTCGTTCAG GCAAGGGGCC
      421 TGAAATTTAC AAATTGTTCG ATTTCACAGC GGACGGTGTT GCGTCAAGGG CTGAAAAGAC
      481 AATCAATTAC TACAAAGGAA AGCAGTTGCT TTCTCCTATG GGAAGAGCTT TCTAAGTCTG
      541 AAGAAGTAAA CAGTTCTTTG CTATTTCACA CTTCCTGGTT GATGGTCACT TGCTGCCTGA
      601 AATATATATA TATGTATGAC ATATGTACTT GTTTTCTTTT TTGTGCCTTT GTTACGTCTA
      661 TATTCATTGA AACTGATTAT TCGATTTTCT TCTTGCTGAC CGCTTCTAGA GGCATCGCAC
      721 AGTTTTAGCG AGGAAAACTC TTCAATAGTT TTGCCAGCGG AATTCCACTT GCAATTACAT
      781 AAAAAATTCC GGCGGTTTTT CGCGTGTGAC TCAATGTCGA AATACCTGCC TAATGAACAT
      841 GAACATCGCC ttttcttcgg gttttcccca cacattgtgt ggagagatag ttattaacag
      901 accggaaaat agccgcccaa ggataaactt ttatataaag ggaagggtag ttgacccaaa
      961 aaatttggat tctacttttc cagatttact ttcacccttt tatatttgct gtagtctgtt
     1021 atgccaatca ggaaagcatt tgaacaaatG GCTGATGATC AAGTTAAAAT TCGTGGGTTC
     1081 AGAATCGAAT TAGGAGAAAT AGATACGCAC ATTTCCCAAC ATCCATTGGT AAGAGAAAAC
     1141 ATTACTTTAG TTCGCAAAAA TGCCGACAAT GAGCCAACAT TGATCACATT TATGGTCCCA
     1201 AGATTTGACA AGCCAGATGA CTTGTCTAAG TTCCAAAGTG ATGTTCCAAA GGAGGTTGAA
     1261 ACTGACCCTA TAGTTAAGGG CTTAATCGGT TACCATCTTT TATCCAAGGA CATCAGGACT
     1321 TTCTTAAAGA AAAGATTGGC TAGCTATGCT ATGCCTTCCT TGATTGTGGT TATGGATAAA
     1381 CTACCATTGA ATCCAAATGG TAAAGTTGAT AAGCCTAAAC TTCAATTCCC AACTCCCAAG
     1441 CAATTAAATT TGGTAGCTGA AAATACAGTT TCTGAAACTG ACGACTCTCA GTTTACCAAT
     1501 GTTGAGCGCG AGGTTAGAGA CTTATGGTTA AGTATATTAC CTACCAAGCC AGCATCTGTA
     1561 TCACCAGATG ATTCGTTTTT CGATTTAGGT GGTCATTCTA TCTTGGCTAC CAAAATGATT
     1621 TTTACCTTAA AGAAAAAGCT GCAAGTTGAT TTACCATTGG GCACAATTTT CAAGTATCCA
     1681 ACGATAAAGG CCTTTGCCGC GGAAATTGAC AGAATTAAAT CATCGGGTGG ATCATCTCAA
     1741 GGTGAGGTCG TCGAAAATGT CACTGCAAAT TATGCGGAAG ACGCCAAGAA ATTGGTTGAG
     1801 ACGCTACCAA GTTCGTACCC CTCTCGAGAA TATTTTGTTG AACCTAATAG TGCCGAAGGA
     1861 AAAACAACAA TTAATGTGTT TGTTACCGGT GTCACAGGAT TTCTGGGCTC CTACATCCTT
     1921 GCAGATTTGT TAGGACGTTC TCCAAAGAAC TACAGTTTCA AAGTGTTTGC CCACGTCAGG
     1981 GCCAAGGATG AAGAAGCTGC ATTTGCAAGA TTACAAAAGG CAGGTATCAC CTATGGTACT
     2041 TGGAACGAAA AATTTGCCTC AAATATTAAA GTTGTATTAG GCGATTTATC TAAAAGCCAA
     2101 TTTGGTCTTT CAGATGAGAA GTGGATGGAT TTGGCAAACA CAGTTGATAT AATTATCCAT
     2161 AATGGTGCGT TAGTTCACTG GGTTTATCCA TATGCCAAAT TGAGGGATCC AAATGTTATT
     2221 TCAACTATCA ATGTTATGAG CTTAGCCGCC GTCGGCAAGC CAAAGTTCTT TGACTTTGTT
     2281 TCCTCCACTT CTACTCTTGA CACTGAATAC TACTTTAATT TGTCAGATAA ACTTGTTAGC
     2341 GAAGGGAAGC CAGGCATTTT AGAATCAGAC GATTTAATGA ACTCTGCAAG CGGGCTCACT
     2401 GGTGGATATG GTCAGTCCAA ATGGGCTGCT GAGTACATCA TTAGACGTGC AGGTGAAAGG
     2461 GGCCTACGTG GGTGTATTGT CAGACCAGGT TACGTAACAG GTGCCTCTGC CAATGGTTCT
     2521 TCAAACACAG ATGATTTCTT ATTGAGATTT TTGAAAGGTT CAGTCCAATT AGGTAAGATT
     2581 CCAGATATCG AAAATTCCGT GAATATGGTT CCAGTAGATC ATGTTGCTCG TGTTGTTGTT
     2641 GCTACGTCTT TGAATCCTCC CAAAGAAAAT GAATTGGCCG TTGCTCAAGT AACGGGTCAC
     2701 CCAAGAATAT TATTCAAAGA CTACTTGTAT ACTTTACACG ATTATGGTTA CGATGTCGAA
     2761 ATCGAAAGCT ATTCTAAATG GAAGAAATCA TTGGAGGCGT CTGTTATTGA CAGGAATGAA
     2821 GAAAATGCGT TGTATCCTTT GCTACACATG GTCTTAGACA ACTTACCTGA AAGTACCAAA
     2881 GCTCCGGAAC TAGACGATAG GAACGCCGTG GCATCTTTAA AGAAAGACAC CGCATGGACA
     2941 GGTGTTGATT GGTCTAATGG AATAGGTGTT ACTCCAGAAG AGGTTGGTAT ATATATTGCA
     3001 TTTTTAAACA AGGTTGGATT TTTACCTCCA CCAACTCATA ATGACAAACT TCCACTGCCA
     3061 AGTATAGAAC TAACTCAAGC GCAAATAAGT CTAGTTGCTT CAGGTGCTGG TGCTCGTGGA
     3121 AGCTCCGCAG CAGCTTAAGG TTGAGCATTA CGTATGATAT GTCCATGTAC AATAATTAAA
     3181 TATGAATTAG GAGAAAGACT TAGCTTCTTT TCGGGTGATG TCACTTAAAA ACTCCGAGAA
     3241 TAATATATAA TAAGAGAATA AAATATTAGT TATTGAATAA GAACTGTAAA TCAGCTGGCG
     3301 TTAGTCTGCT AATGGCAGCT TCATCTTGGT TTATTGTAGC ATGAATCATA TTTGCCTTTT
     3361 TTTCCTGTAA TTCAATGATT CTTGCTTCTA TACTATCCTC AATGCAAAAC CTTGTGATCT
     3421 TCACAGGTCG ATACTGACCA ATTCTATGAA CTCTATCACC ACTTTGCCAT TCAACACTAG
     3481 GGTTCCACCA TGGGTCTAAA ATGAATACTT GCGAAGCTTC ACAAAGATTC AAAGCAACAC
     3541 CGCCCGCCTT TAAACTGACC AAGAAAACCT CGCATTGAAT GTTGTTCATG AAATACTTGA
     3601 TGGTTTCATC TCTTTGCGTC GGTGACATAC TACCCTGAAG CTTCACTGTT TGAAATCCAG
     3661 CTCTTTTCAA TCTCCACTCT ACCAGATCCA GCATACTGGT AAACTGGGAA AACACAATGG
     3721 ATTTAATCGT TCTCTTGTTG CTTCTCAGTT TGTATAGTTC TTCCACAAGT GCTTCGATTT
     3781 TCGTTGATGA TTGCCACTTG CCACTCATGT TTAGACGGCT AACAATACTT TGCTTTTTGA
     3841 AGGAATCAAG GTCCACTTCC AAAGCAGGTT GAGACAAATC GATACTTAGC CCGATATGAC
     3901 AAACAGGACA AGTAAGTTTA TTGTTGTTTT CCATGAAAGA TTCCACATAT TCTTTGATGC
     3961 ATAAACGACA GAACTTATGG TGACATTTAG ATTCAATGGG CTCCTCAGCT TCATCGTTAC
     4021 ATAATTGGCA GATCACGACG CCGATATCAT CGCCAGGAAA ATTGTTTAAT CTTTTCAAAA
     4081 CTAAATCAGG ATGATCTGCC AGTTGCCTCA TTCTTGTGAT TAGGGTGAAA ATGTTTGCAT
     4141 AATTGTTTAG AACAACACCC TCCTCAACAA AGGAATTATA CTTCCTTTTA GAATCTGTGT
     4201 ATAAACTTCT GTAAAGATCT TTTTCCTCTT CATTGAAGAA GTCTCTCCTC ACGGTAACAA
     4261 TTCTGGGCGG TAGACCCAAG TCATCCGCTC TTTCCACTTT AGTTCTTCGC AGCATGATGT
     4321 TTTTCAATAA TGTCTGAATG TTATTAAAAG ACTCTAAACC AGGACCTTCC ACACCAAATT
     4381 TCTGAATGTT CTTCAACATG AAATGGTTGA AGAAATTCGT GTGTTGCATA ATGACGTGAC
     4441 TACAATGGTC ACAATGCATG CGATCCGTAA ATTTCCAGTC CTTCGAAGCG CAATCACACT
     4501 TGGTACAAAA GTACTTTGTG AAAGGATTGA TATTTAAGAA TCTGATCAAA GAATACATCT
     4561 CACCAATTCT ATTTTGCAGC GGAGTACCCG ACAGGCACCA TCGCTTTTGC GTTTTTAAGT
     4621 TGTTTACAGC CCTAGCAGTA TTGCTTTGTC TATCCTTGAT ATTGTGTGCC TCATCCAGAA
     4681 TAACTCTATA AAAGTCAATA TTATGCAATA CGGAAGGCTG CTTGAAAAGT CCATTTTTCC
     4741 TTCTAAACCC GTAGTTTTGC TTTCTGAATA CCGATTCCAG CACTGCGTAA GTGGTTAGTA
     4801 CAACATCGTA GCCTTGCAAA TCTTTGATAT CCGTGGTTCT GGAAGCACCG TGATAAATGT
     4861 ATATTTTCAG TTGTCCCTTT GTATGTTGTT CTATTTCGTT TTTCCACTGC ATCAGCGCCA
     4921 CGGTAGGGGC AACAACTAAA GACGGAGACT TAGTCAAATC GTTCATTAAT AGGGCAATAG
     4981 TTTGGATGGT CTTACCCATA CCCATTTCGT CTGCCAAAAC ACCGCCCGCA TAAATGCTCT
     5041 CCTCTTGAGA TATTAGCCAA TGAAGACCTT CTAACTGGAA AGGTAGCAGT TTGATGGTCA
     5101 TACCATCCGG CTGCTTGGAT CTTTGGGGGA CATAGGGA  
//
