# Supplementary material for: Donor transcription suppresses D-loops in cis and promotes genome stability
Source: EMBO J. 2025 Aug 26;44(19):5595–617. doi: 10.1038/s44318-025-00541-x (PMC12489061; doi:10.1038/s44318-025-00541-x)
Supplement: Supplementary file 5 — Dataset EV1 [file 44318_2025_541_MOESM5_ESM.zip › Dataset EV1/Donor_lys2_pDMC1_L(1kb).str]

LOCUS       Donor_pDMC1_L_1k        1710 bp    DNA        linear       25-JUN-2025
DEFINITION  .
ACCESSION   
VERSION     
SOURCE      .
  ORGANISM  .
COMMENT     
COMMENT     ApEinfo:methylated:1
FEATURES             Location/Qualifiers
     misc_feature    complement(1478..1547)
                     /locus_tag="LYS2 flanq 3'"
                     /label="LYS2 flanq 3'"
                     /ApEinfo_label="LYS2 flanq 3'"
                     /ApEinfo_fwdcolor="cyan"
                     /ApEinfo_revcolor="#b90746"
                     /ApEinfo_graphicformat="arrow_data {{0 1 2 0 0 -1} {} 0}
                     width 5 offset 0"
     misc_feature    433..1477
                     /locus_tag="L"
                     /label="L"
                     /ApEinfo_label="L"
                     /ApEinfo_fwdcolor="#f0a70f"
                     /ApEinfo_revcolor="green"
                     /ApEinfo_graphicformat="arrow_data {{0 1 2 0 0 -1} {} 0}
                     width 5 offset 0"
     misc_feature    143..148
                     /locus_tag="EcoRI"
                     /label="EcoRI"
                     /ApEinfo_label="EcoRI"
                     /ApEinfo_fwdcolor="cyan"
                     /ApEinfo_revcolor="green"
                     /ApEinfo_graphicformat="arrow_data {{0 1 2 0 0 -1} {} 0}
                     width 5 offset 0"
     primer_bind     complement(174..191)
                     /locus_tag="olWDH1765"
                     /label="olWDH1765"
                     /ApEinfo_label="olWDH1765"
                     /ApEinfo_fwdcolor="#0080ff"
                     /ApEinfo_revcolor="#3a8553"
                     /ApEinfo_graphicformat="arrow_data {{0 1 2 0 0 -1} {} 0}
                     width 5 offset 0"
     promoter        234..432
                     /locus_tag="pDMC1"
                     /label="pDMC1"
                     /ApEinfo_label="pDMC1"
                     /ApEinfo_fwdcolor="#3ec1b5"
                     /ApEinfo_revcolor="green"
                     /ApEinfo_graphicformat="arrow_data {{0 1 2 0 0 -1} {} 0}
                     width 5 offset 0"
ORIGIN
        1 GCGGCCGCTA CTTGTTTTCT TTTTTGTGCC TTTGTTACGT CTATATTCAT TGAAACTGAT
       61 TATTCGATTT TCTTCTTGCT GACCGCTTCT AGAGGCATCG CACAGTTTTA GCGAGGAAAA
      121 CTCTTCAATA GTTTTGCCAG CGGAATTCCA CTTGCAATTA CATAAAAAAT TCCGGCGGTT
      181 TTTCGCGTGT GACTCAATGT CGAAATACCT GCCTAATGAA CATGAACATC GCCttttctt
      241 cgggttttcc ccacacattg tgtggagaga tagttattaa cagaccggaa aatagccgcc
      301 caaggataaa cttttatata aagggaaggg tagttgaccc aaaaaatttg gattctactt
      361 ttccagattt actttcaccc ttttatattt gctgtagtct gttatgccaa tcaggaaagc
      421 atttgaacaa atATGACTAA CGAAAAGGTC TGGATAGAGA AGTTGGATAA TCCAACTCTT
      481 TCAGTGTTAC CACATGACTT TTTACGCCCA CAACAAGAAC CTTATACGAA ACAAGCTACA
      541 TATTCGTTAC AGCTACCTCA GCTCGATGTG CCTCATGATA GTTTTTCTAA CAAATACGCT
      601 GTCGCTTTGA GTGTATGGGC TGCATTGATA TATAGAGTAA CCGGTGACGA TGATATTGTT
      661 CTTTATATTG CGAATAACAA AATCTTAAGA TTCAATATTC AACCAACGTG GTCATTTAAT
      721 GAGCTGTATT CTACAATTAA CAATGAGTTG AACAAGCTCA ATTCTATTGA GGCCAATTTT
      781 TCCTTTGACG AGCTAGCTGA AAAAATTCAA AGTTGCCAAG ATCTGGAAAG GACCCCTCAG
      841 TTGTTCCGTT TGGCCTTTTT GGAAAACCAA GATTTCAAAT TAGACGAGTT CAAGCATCAT
      901 TTAGTGGACT TTGCTTTGAA TTTGGATACC AGTAATAATG CGCATGTTTT GAACTTAATT
      961 TATAACAGCT TACTGTATTC GAATGAAAGA GTAACCATTG TTGCGGACCA ATTTACTCAA
     1021 TATTTGACTG CTGCGCTAAG CGATCCATCC AATTGCATAA CTAAAATCTC TCTGATCACC
     1081 GCATCATCCA AGGATAGTTT ACCTGATCCA ACTAAGAACT TGGGCTGGTG CGATTTCGTG
     1141 GGGTGTATTC ACGACATTTT CCAGGACAAT GCTGAAGCCT TCCCAGAGAG AACCTGTGTT
     1201 GTGGAGACTC CAACACTAAA TTCCGACAAG TCCCGTTCTT TCACTTATCG CGACATCAAC
     1261 CGCACTTCTA ACATAGTTGC CCATTATTTG ATTAAAACAG GTATCAAAAG AGGTGATGTA
     1321 GTGATGATCT ATTCTTCTAG GGGTGTGGAT TTGATGGTAT GTGTGATGGG TGTCTTGAAA
     1381 GCCGGCGCAA CCTTTTCAGT TATCGACCCT GCATATCCCC CAGCCAGACA AACCATTTAC
     1441 TTAGGTGTTG CTAAACCACG TGGGTTGATT GTTATTAGGT TGAGCATTAC GTATGATATG
     1501 TCCATGTACA ATAATTAAAT ATGAATTAGG AGAAAGACTT AGCTTCTTTT CGGGTGATGT
     1561 CACTTAAAAA CTCCGAGAAT AATATATAAT AAGAGAATAA AATATTAGTT ATTGAATAAG
     1621 AACTGTAAAT CAGCTGGCGT TAGTCTGCTA ATGGCAGCTT CATCTTGGTT TATTGTAGCA
     1681 TGAATCATAT TTGCCTTTTT TTGCGGCCGC   
//
