# Supplementary material for: Donor transcription suppresses D-loops in cis and promotes genome stability
Source: EMBO J. 2025 Aug 26;44(19):5595–617. doi: 10.1038/s44318-025-00541-x (PMC12489061; doi:10.1038/s44318-025-00541-x)
Supplement: Supplementary file 5 — Dataset EV1 [file 44318_2025_541_MOESM5_ESM.zip › Dataset EV1/Donor_lys2_pGAL1-S2(2kb)_MIR.ape]

LOCUS       MIR_terminal_don        5393 bp    DNA        linear       11-FEB-2025
DEFINITION  .
ACCESSION   
VERSION     
SOURCE      .
  ORGANISM  .
COMMENT     
COMMENT     
COMMENT     ApEinfo:methylated:1
FEATURES             Location/Qualifiers
     misc_feature    complement(3394..3463)
                     /locus_tag="LYS2 flanq 3'"
                     /label="LYS2 flanq 3'"
                     /ApEinfo_label="LYS2 flanq 3'"
                     /ApEinfo_fwdcolor="cyan"
                     /ApEinfo_revcolor="#b90746"
                     /ApEinfo_graphicformat="arrow_data {{0 1 2 0 0 -1} {} 0}
                     width 5 offset 0"
     promoter        851..1304
                     /locus_tag="pGAL1"
                     /label="pGAL1"
                     /ApEinfo_label="pGAL1"
                     /ApEinfo_fwdcolor="#346ee0"
                     /ApEinfo_revcolor="#346ee0"
                     /ApEinfo_graphicformat="arrow_data {{0 0.5 0 1 2 0 0 -1 0
                     -0.5} {} 0} width 5 offset 0"
     misc_feature    2350..3393
                     /locus_tag="2"
                     /label="2"
                     /ApEinfo_label="2"
                     /ApEinfo_fwdcolor="#22ddb8"
                     /ApEinfo_revcolor="green"
                     /ApEinfo_graphicformat="arrow_data {{0 1 2 0 0 -1} {} 0}
                     width 5 offset 0"
     misc_feature    703..722
                     /locus_tag="LYS2-A"
                     /label="LYS2-A"
                     /ApEinfo_label="LYS2-A"
                     /ApEinfo_fwdcolor="cyan"
                     /ApEinfo_revcolor="green"
                     /ApEinfo_graphicformat="arrow_data {{0 1 2 0 0 -1} {} 0}
                     width 5 offset 0"
     misc_feature    1305..2349
                     /locus_tag="S"
                     /label="S"
                     /ApEinfo_label="S"
                     /ApEinfo_fwdcolor="cyan"
                     /ApEinfo_revcolor="green"
                     /ApEinfo_graphicformat="arrow_data {{0 0.5 0 1 2 0 0 -1 0
                     -0.5} {} 0} width 5 offset 0"
     primer_bind     complement(4234..4255)
                     /locus_tag="LYS2-right-R"
                     /label="LYS2-right-R"
                     /ApEinfo_label="LYS2-right-R"
                     /ApEinfo_fwdcolor="#0080c0"
                     /ApEinfo_revcolor="#008000"
                     /ApEinfo_graphicformat="arrow_data {{0 1 2 0 0 -1} {} 0}
                     width 5 offset 0"
     misc_feature    910..912
                     /locus_tag="GCG_>aCa for Twist"
                     /label="GCG_>aCa for Twist"
                     /ApEinfo_label="GCG_>aCa for Twist"
                     /ApEinfo_fwdcolor="cyan"
                     /ApEinfo_revcolor="green"
                     /ApEinfo_graphicformat="arrow_data {{0 0.5 0 1 2 0 0 -1 0
                     -0.5} {} 0} width 5 offset 0"
     primer_bind     complement(3547..3566)
                     /locus_tag="LYS2-B"
                     /label="LYS2-B"
                     /ApEinfo_label="LYS2-B"
                     /ApEinfo_fwdcolor="#0080c0"
                     /ApEinfo_revcolor="#008000"
                     /ApEinfo_graphicformat="arrow_data {{0 1 2 0 0 -1} {} 0}
                     width 5 offset 0"
     misc_feature    complement(4508..4527)
                     /locus_tag="LYS2-right-R2"
                     /label="LYS2-right-R2"
                     /ApEinfo_label="LYS2-right-R2"
                     /ApEinfo_fwdcolor="#0080c0"
                     /ApEinfo_revcolor="#008000"
                     /ApEinfo_graphicformat="arrow_data {{0 0.5 0 1 2 0 0 -1 0
                     -0.5} {} 0} width 5 offset 0"
ORIGIN
        1 TAACGAAACT TCTGCTGCGT ATTATTCTGC TATCAAATCT GGTCGAACAC CATCTGTTGT
       61 GGCTTTATCA CGACAGAATC TTCCTCAATT GGAGCATTCC TCTTTTGAAA AAGCCTTGAA
      121 GGGTGGCTAT GTGATCCATG ACGTGGAGAA TCCTGATATT ATCCTGGTGT CAACAGGATC
      181 AGAAGTCTCC ATTTCTATAG ATGCAGCCAA AAAATTGTAC GATACTAAAA AAATCAAAGC
      241 AAGAGTTGTT TCCCTGCCAG ACTTTTATAC TTTTGACAGG CAAAGTGAAG AATACAGATT
      301 CTCTGTTCTA CCAGACGGTG TTCCGATCAT GTCCTTTGAA GTATTGGCTA CTTCAAGCTG
      361 GGGTAAGTAT GCTCATCAAT CGTTCGGACT CGACGAATTT GGTCGTTCAG GCAAGGGGCC
      421 TGAAATTTAC AAATTGTTCG ATTTCACAGC GGACGGTGTT GCGTCAAGGG CTGAAAAGAC
      481 AATCAATTAC TACAAAGGAA AGCAGTTGCT TTCTCCTATG GGAAGAGCTT TCTAAGTCTG
      541 AAGAAGTAAA CAGTTCTTTG CTATTTCACA CTTCCTGGTT GATGGTCACT TGCTGCCTGA
      601 AATATATATA TATGTATGAC ATATGTACTT GTTTTCTTTT TTGTGCCTTT GTTACGTCTA
      661 TATTCATTGA AACTGATTAT TCGATTTTCT TCTTGCTGAC CGCTTCTAGA GGCATCGCAC
      721 AGTTTTAGCG AGGAAAACTC TTCAATAGTT TTGCCAGCGG AATTCCACTT GCAATTACAT
      781 AAAAAATTCC GGCGGTTTTT CGCGTGTGAC TCAATGTCGA AATACCTGCC TAATGAACAT
      841 GAACATCGCC AGTACGGATT AGAAGCCGCC GAGCGGGCGA CAGCCCTCCG ACGGAAGACT
      901 CTCCTCCGTa CaTCCTCGTC TTCACCGGTC GCGTTCCTGA AACGCAGATG TGCCTCGCGC
      961 CGCACTGCTC CGAACAATAA AGATTCTACA ATACTAGCTT TTATGGTTAT GAAGAGGAAA
     1021 AATTGGCAGT AACCTGGCCC CACAAACCTT CAAATTAACG AATCAAATTA ACAACCATAG
     1081 GATGATAATG CGATTAGTTT TTTAGCCTTA TTTCTGGGGT AATTAATCAG CGAAGCGATG
     1141 ATTTTTGATC TATTAACAGA TATATAAATG GAAAAGCTGC ATAACCACTT TAACTAATAC
     1201 TTTCAACATT TTCAGTTTGT ATTACTTCTT ATTCAAATGT CATAAAAGTA TCAACAAAAA
     1261 ATTGTTAATA TACCTCTATA CTTTAACGTC AAGGAGAAAA AACTGGCTGA TGATCAAGTT
     1321 AAAATTCGTG GGTTCAGAAT CGAATTAGGA GAAATAGATA CGCACATTTC CCAACATCCA
     1381 TTGGTAAGAG AAAACATTAC TTTAGTTCGC AAAAATGCCG ACAATGAGCC AACATTGATC
     1441 ACATTTATGG TCCCAAGATT TGACAAGCCA GATGACTTGT CTAAGTTCCA AAGTGATGTT
     1501 CCAAAGGAGG TTGAAACTGA CCCTATAGTT AAGGGCTTAA TCGGTTACCA TCTTTTATCC
     1561 AAGGACATCA GGACTTTCTT AAAGAAAAGA TTGGCTAGCT ATGCTATGCC TTCCTTGATT
     1621 GTGGTTATGG ATAAACTACC ATTGAATCCA AATGGTAAAG TTGATAAGCC TAAACTTCAA
     1681 TTCCCAACTC CCAAGCAATT AAATTTGGTA GCTGAAAATA CAGTTTCTGA AACTGACGAC
     1741 TCTCAGTTTA CCAATGTTGA GCGCGAGGTT AGAGACTTAT GGTTAAGTAT ATTACCTACC
     1801 AAGCCAGCAT CTGTATCACC AGATGATTCG TTTTTCGATT TAGGTGGTCA TTCTATCTTG
     1861 GCTACCAAAA TGATTTTTAC CTTAAAGAAA AAGCTGCAAG TTGATTTACC ATTGGGCACA
     1921 ATTTTCAAGT ATCCAACGAT AAAGGCCTTT GCCGCGGAAA TTGACAGAAT TAAATCATCG
     1981 GGTGGATCAT CTCAAGGTGA GGTCGTCGAA AATGTCACTG CAAATTATGC GGAAGACGCC
     2041 AAGAAATTGG TTGAGACGCT ACCAAGTTCG TACCCCTCTC GAGAATATTT TGTTGAACCT
     2101 AATAGTGCCG AAGGAAAAAC AACAATTAAT GTGTTTGTTA CCGGTGTCAC AGGATTTCTG
     2161 GGCTCCTACA TCCTTGCAGA TTTGTTAGGA CGTTCTCCAA AGAACTACAG TTTCAAAGTG
     2221 TTTGCCCACG TCAGGGCCAA GGATGAAGAA GCTGCATTTG CAAGATTACA AAAGGCAGGT
     2281 ATCACCTATG GTACTTGGAA CGAAAAATTT GCCTCAAATA TTAAAGTTGT ATTAGGCGAT
     2341 TTATCTAAAA GCCAATTTGG TCTTTCAGAT GAGAAGTGGA TGGATTTGGC AAACACAGTT
     2401 GATATAATTA TCCATAATGG TGCGTTAGTT CACTGGGTTT ATCCATATGC CAAATTGAGG
     2461 GATCCAAATG TTATTTCAAC TATCAATGTT ATGAGCTTAG CCGCCGTCGG CAAGCCAAAG
     2521 TTCTTTGACT TTGTTTCCTC CACTTCTACT CTTGACACTG AATACTACTT TAATTTGTCA
     2581 GATAAACTTG TTAGCGAAGG GAAGCCAGGC ATTTTAGAAT CAGACGATTT AATGAACTCT
     2641 GCAAGCGGGC TCACTGGTGG ATATGGTCAG TCCAAATGGG CTGCTGAGTA CATCATTAGA
     2701 CGTGCAGGTG AAAGGGGCCT ACGTGGGTGT ATTGTCAGAC CAGGTTACGT AACAGGTGCC
     2761 TCTGCCAATG GTTCTTCAAA CACAGATGAT TTCTTATTGA GATTTTTGAA AGGTTCAGTC
     2821 CAATTAGGTA AGATTCCAGA TATCGAAAAT TCCGTGAATA TGGTTCCAGT AGATCATGTT
     2881 GCTCGTGTTG TTGTTGCTAC GTCTTTGAAT CCTCCCAAAG AAAATGAATT GGCCGTTGCT
     2941 CAAGTAACGG GTCACCCAAG AATATTATTC AAAGACTACT TGTATACTTT ACACGATTAT
     3001 GGTTACGATG TCGAAATCGA AAGCTATTCT AAATGGAAGA AATCATTGGA GGCGTCTGTT
     3061 ATTGACAGGA ATGAAGAAAA TGCGTTGTAT CCTTTGCTAC ACATGGTCTT AGACAACTTA
     3121 CCTGAAAGTA CCAAAGCTCC GGAACTAGAC GATAGGAACG CCGTGGCATC TTTAAAGAAA
     3181 GACACCGCAT GGACAGGTGT TGATTGGTCT AATGGAATAG GTGTTACTCC AGAAGAGGTT
     3241 GGTATATATA TTGCATTTTT AAACAAGGTT GGATTTTTAC CTCCACCAAC TCATAATGAC
     3301 AAACTTCCAC TGCCAAGTAT AGAACTAACT CAAGCGCAAA TAAGTCTAGT TGCTTCAGGT
     3361 GCTGGTGCTC GTGGAAGCTC CGCAGCAGCT TAAGGTTGAG CATTACGTAT GATATGTCCA
     3421 TGTACAATAA TTAAATATGA ATTAGGAGAA AGACTTAGCT TCTTTTCGGG TGATGTCACT
     3481 TAAAAACTCC GAGAATAATA TATAATAAGA GAATAAAATA TTAGTTATTG AATAAGAACT
     3541 GTAAATCAGC TGGCGTTAGT CTGCTAATGG CAGCTTCATC TTGGTTTATT GTAGCATGAA
     3601 TCATATTTGC CTTTTTTTCC TGTAATTCAA TGATTCTTGC TTCTATACTA TCCTCAATGC
     3661 AAAACCTTGT GATCTTCACA GGTCGATACT GACCAATTCT ATGAACTCTA TCACCACTTT
     3721 GCCATTCAAC ACTAGGGTTC CACCATGGGT CTAAAATGAA TACTTGCGAA GCTTCACAAA
     3781 GATTCAAAGC AACACCGCCC GCCTTTAAAC TGACCAAGAA AACCTCGCAT TGAATGTTGT
     3841 TCATGAAATA CTTGATGGTT TCATCTCTTT GCGTCGGTGA CATACTACCC TGAAGCTTCA
     3901 CTGTTTGAAA TCCAGCTCTT TTCAATCTCC ACTCTACCAG ATCCAGCATA CTGGTAAACT
     3961 GGGAAAACAC AATGGATTTA ATCGTTCTCT TGTTGCTTCT CAGTTTGTAT AGTTCTTCCA
     4021 CAAGTGCTTC GATTTTCGTT GATGATTGCC ACTTGCCACT CATGTTTAGA CGGCTAACAA
     4081 TACTTTGCTT TTTGAAGGAA TCAAGGTCCA CTTCCAAAGC AGGTTGAGAC AAATCGATAC
     4141 TTAGCCCGAT ATGACAAACA GGACAAGTAA GTTTATTGTT GTTTTCCATG AAAGATTCCA
     4201 CATATTCTTT GATGCATAAA CGACAGAACT TATGGTGACA TTTAGATTCA ATGGGCTCCT
     4261 CAGCTTCATC GTTACATAAT TGGCAGATCA CGACGCCGAT ATCATCGCCA GGAAAATTGT
     4321 TTAATCTTTT CAAAACTAAA TCAGGATGAT CTGCCAGTTG CCTCATTCTT GTGATTAGGG
     4381 TGAAAATGTT TGCATAATTG TTTAGAACAA CACCCTCCTC AACAAAGGAA TTATACTTCC
     4441 TTTTAGAATC TGTGTATAAA CTTCTGTAAA GATCTTTTTC CTCTTCATTG AAGAAGTCTC
     4501 TCCTCACGGT AACAATTCTG GGCGGTAGAC CCAAGTCATC CGCTCTTTCC ACTTTAGTTC
     4561 TTCGCAGCAT GATGTTTTTC AATAATGTCT GAATGTTATT AAAAGACTCT AAACCAGGAC
     4621 CTTCCACACC AAATTTCTGA ATGTTCTTCA ACATGAAATG GTTGAAGAAA TTCGTGTGTT
     4681 GCATAATGAC GTGACTACAA TGGTCACAAT GCATGCGATC CGTAAATTTC CAGTCCTTCG
     4741 AAGCGCAATC ACACTTGGTA CAAAAGTACT TTGTGAAAGG ATTGATATTT AAGAATCTGA
     4801 TCAAAGAATA CATCTCACCA ATTCTATTTT GCAGCGGAGT ACCCGACAGG CACCATCGCT
     4861 TTTGCGTTTT TAAGTTGTTT ACAGCCCTAG CAGTATTGCT TTGTCTATCC TTGATATTGT
     4921 GTGCCTCATC CAGAATAACT CTATAAAAGT CAATATTATG CAATACGGAA GGCTGCTTGA
     4981 AAAGTCCATT TTTCCTTCTA AACCCGTAGT TTTGCTTTCT GAATACCGAT TCCAGCACTG
     5041 CGTAAGTGGT TAGTACAACA TCGTAGCCTT GCAAATCTTT GATATCCGTG GTTCTGGAAG
     5101 CACCGTGATA AATGTATATT TTCAGTTGTC CCTTTGTATG TTGTTCTATT TCGTTTTTCC
     5161 ACTGCATCAG CGCCACGGTA GGGGCAACAA CTAAAGACGG AGACTTAGTC AAATCGTTCA
     5221 TTAATAGGGC AATAGTTTGG ATGGTCTTAC CCATACCCAT TTCGTCTGCC AAAACACCGC
     5281 CCGCATAAAT GCTCTCCTCT TGAGATATTA GCCAATGAAG ACCTTCTAAC TGGAAAGGTA
     5341 GCAGTTTGAT GGTCATACCA TCCGGCTGCT TGGATCTTTG GGGGACATAG GGA
//
