# Supplementary material for: Donor transcription suppresses D-loops in cis and promotes genome stability
Source: EMBO J. 2025 Aug 26;44(19):5595–617. doi: 10.1038/s44318-025-00541-x (PMC12489061; doi:10.1038/s44318-025-00541-x)
Supplement: Supplementary file 5 — Dataset EV1 [file 44318_2025_541_MOESM5_ESM.zip › Dataset EV1/Donor_lys2_pGAL1_L(1kb).str]

LOCUS       Donor_pGAL1_L_1k        1965 bp    DNA        linear       11-FEB-2025
DEFINITION  .
ACCESSION   
VERSION     
SOURCE      .
  ORGANISM  .
COMMENT     
COMMENT     
COMMENT     ApEinfo:methylated:1
FEATURES             Location/Qualifiers
     misc_feature    complement(1733..1802)
                     /locus_tag="LYS2 flanq 3'"
                     /label="LYS2 flanq 3'"
                     /ApEinfo_label="LYS2 flanq 3'"
                     /ApEinfo_fwdcolor="cyan"
                     /ApEinfo_revcolor="#b90746"
                     /ApEinfo_graphicformat="arrow_data {{0 1 2 0 0 -1} {} 0}
                     width 5 offset 0"
     misc_feature    688..1732
                     /locus_tag="L"
                     /label="L"
                     /ApEinfo_label="L"
                     /ApEinfo_fwdcolor="#f0a70f"
                     /ApEinfo_revcolor="green"
                     /ApEinfo_graphicformat="arrow_data {{0 1 2 0 0 -1} {} 0}
                     width 5 offset 0"
     misc_feature    143..148
                     /locus_tag="EcoRI"
                     /label="EcoRI"
                     /ApEinfo_label="EcoRI"
                     /ApEinfo_fwdcolor="cyan"
                     /ApEinfo_revcolor="green"
                     /ApEinfo_graphicformat="arrow_data {{0 1 2 0 0 -1} {} 0}
                     width 5 offset 0"
     primer_bind     complement(174..191)
                     /locus_tag="olWDH1765"
                     /label="olWDH1765"
                     /ApEinfo_label="olWDH1765"
                     /ApEinfo_fwdcolor="#0080ff"
                     /ApEinfo_revcolor="#3a8553"
                     /ApEinfo_graphicformat="arrow_data {{0 1 2 0 0 -1} {} 0}
                     width 5 offset 0"
     promoter        234..687
                     /locus_tag="pGAL1"
                     /label="pGAL1"
                     /ApEinfo_label="pGAL1"
                     /ApEinfo_fwdcolor="#346ee0"
                     /ApEinfo_revcolor="#346ee0"
                     /ApEinfo_graphicformat="arrow_data {{0 0.5 0 1 2 0 0 -1 0
                     -0.5} {} 0} width 5 offset 0"
     misc_feature    86..105
                     /locus_tag="LYS2-A"
                     /label="LYS2-A"
                     /ApEinfo_label="LYS2-A"
                     /ApEinfo_fwdcolor="#0080ff"
                     /ApEinfo_revcolor="#00b75b"
                     /ApEinfo_graphicformat="arrow_data {{0 0.5 0 1 2 0 0 -1 0
                     -0.5} {} 0} width 5 offset 0"
     misc_feature    complement(1886..1905)
                     /locus_tag="LYS2-B"
                     /label="LYS2-B"
                     /ApEinfo_label="LYS2-B"
                     /ApEinfo_fwdcolor="#0080ff"
                     /ApEinfo_revcolor="#00b75b"
                     /ApEinfo_graphicformat="arrow_data {{0 0.5 0 1 2 0 0 -1 0
                     -0.5} {} 0} width 5 offset 0"
     misc_feature    293..295
                     /locus_tag="GCG_>aCa for Twist"
                     /label="GCG_>aCa for Twist"
                     /ApEinfo_label="GCG_>aCa for Twist"
                     /ApEinfo_fwdcolor="cyan"
                     /ApEinfo_revcolor="green"
                     /ApEinfo_graphicformat="arrow_data {{0 0.5 0 1 2 0 0 -1 0
                     -0.5} {} 0} width 5 offset 0"
ORIGIN
        1 GCGGCCGCTA CTTGTTTTCT TTTTTGTGCC TTTGTTACGT CTATATTCAT TGAAACTGAT
       61 TATTCGATTT TCTTCTTGCT GACCGCTTCT AGAGGCATCG CACAGTTTTA GCGAGGAAAA
      121 CTCTTCAATA GTTTTGCCAG CGGAATTCCA CTTGCAATTA CATAAAAAAT TCCGGCGGTT
      181 TTTCGCGTGT GACTCAATGT CGAAATACCT GCCTAATGAA CATGAACATC GCCAGTACGG
      241 ATTAGAAGCC GCCGAGCGGG CGACAGCCCT CCGACGGAAG ACTCTCCTCC GTaCaTCCTC
      301 GTCTTCACCG GTCGCGTTCC TGAAACGCAG ATGTGCCTCG CGCCGCACTG CTCCGAACAA
      361 TAAAGATTCT ACAATACTAG CTTTTATGGT TATGAAGAGG AAAAATTGGC AGTAACCTGG
      421 CCCCACAAAC CTTCAAATTA ACGAATCAAA TTAACAACCA TAGGATGATA ATGCGATTAG
      481 TTTTTTAGCC TTATTTCTGG GGTAATTAAT CAGCGAAGCG ATGATTTTTG ATCTATTAAC
      541 AGATATATAA ATGGAAAAGC TGCATAACCA CTTTAACTAA TACTTTCAAC ATTTTCAGTT
      601 TGTATTACTT CTTATTCAAA TGTCATAAAA GTATCAACAA AAAATTGTTA ATATACCTCT
      661 ATACTTTAAC GTCAAGGAGA AAAAACTATG ACTAACGAAA AGGTCTGGAT AGAGAAGTTG
      721 GATAATCCAA CTCTTTCAGT GTTACCACAT GACTTTTTAC GCCCACAACA AGAACCTTAT
      781 ACGAAACAAG CTACATATTC GTTACAGCTA CCTCAGCTCG ATGTGCCTCA TGATAGTTTT
      841 TCTAACAAAT ACGCTGTCGC TTTGAGTGTA TGGGCTGCAT TGATATATAG AGTAACCGGT
      901 GACGATGATA TTGTTCTTTA TATTGCGAAT AACAAAATCT TAAGATTCAA TATTCAACCA
      961 ACGTGGTCAT TTAATGAGCT GTATTCTACA ATTAACAATG AGTTGAACAA GCTCAATTCT
     1021 ATTGAGGCCA ATTTTTCCTT TGACGAGCTA GCTGAAAAAA TTCAAAGTTG CCAAGATCTG
     1081 GAAAGGACCC CTCAGTTGTT CCGTTTGGCC TTTTTGGAAA ACCAAGATTT CAAATTAGAC
     1141 GAGTTCAAGC ATCATTTAGT GGACTTTGCT TTGAATTTGG ATACCAGTAA TAATGCGCAT
     1201 GTTTTGAACT TAATTTATAA CAGCTTACTG TATTCGAATG AAAGAGTAAC CATTGTTGCG
     1261 GACCAATTTA CTCAATATTT GACTGCTGCG CTAAGCGATC CATCCAATTG CATAACTAAA
     1321 ATCTCTCTGA TCACCGCATC ATCCAAGGAT AGTTTACCTG ATCCAACTAA GAACTTGGGC
     1381 TGGTGCGATT TCGTGGGGTG TATTCACGAC ATTTTCCAGG ACAATGCTGA AGCCTTCCCA
     1441 GAGAGAACCT GTGTTGTGGA GACTCCAACA CTAAATTCCG ACAAGTCCCG TTCTTTCACT
     1501 TATCGCGACA TCAACCGCAC TTCTAACATA GTTGCCCATT ATTTGATTAA AACAGGTATC
     1561 AAAAGAGGTG ATGTAGTGAT GATCTATTCT TCTAGGGGTG TGGATTTGAT GGTATGTGTG
     1621 ATGGGTGTCT TGAAAGCCGG CGCAACCTTT TCAGTTATCG ACCCTGCATA TCCCCCAGCC
     1681 AGACAAACCA TTTACTTAGG TGTTGCTAAA CCACGTGGGT TGATTGTTAT TAGGTTGAGC
     1741 ATTACGTATG ATATGTCCAT GTACAATAAT TAAATATGAA TTAGGAGAAA GACTTAGCTT
     1801 CTTTTCGGGT GATGTCACTT AAAAACTCCG AGAATAATAT ATAATAAGAG AATAAAATAT
     1861 TAGTTATTGA ATAAGAACTG TAAATCAGCT GGCGTTAGTC TGCTAATGGC AGCTTCATCT
     1921 TGGTTTATTG TAGCATGAAT CATATTTGCC TTTTTTTGCG GCCGC 
//
