# Supplementary material for: Donor transcription suppresses D-loops in cis and promotes genome stability
Source: EMBO J. 2025 Aug 26;44(19):5595–617. doi: 10.1038/s44318-025-00541-x (PMC12489061; doi:10.1038/s44318-025-00541-x)
Supplement: Supplementary file 5 — Dataset EV1 [file 44318_2025_541_MOESM5_ESM.zip › Dataset EV1/Donor_lys2_pGAL1_L(1kb)_reverse.str]

LOCUS       Donor_pGAL1_L_1k        2007 bp    DNA        linear       11-FEB-2025
DEFINITION  .
ACCESSION   
VERSION     
SOURCE      .
  ORGANISM  .
COMMENT     
COMMENT     
COMMENT     ApEinfo:methylated:1
FEATURES             Location/Qualifiers
     promoter        complement(1391..1844)
                     /locus_tag="pGAL1"
                     /label="pGAL1"
                     /ApEinfo_label="pGAL1"
                     /ApEinfo_fwdcolor="#346ee0"
                     /ApEinfo_revcolor="#346ee0"
                     /ApEinfo_graphicformat="arrow_data {{0 0.5 0 1 2 0 0 -1 0
                     -0.5} {} 0} width 5 offset 0"
     misc_feature    complement(1783..1785)
                     /locus_tag="GCG_>aCa for Twist"
                     /label="GCG_>aCa for Twist"
                     /ApEinfo_label="GCG_>aCa for Twist"
                     /ApEinfo_fwdcolor="cyan"
                     /ApEinfo_revcolor="green"
                     /ApEinfo_graphicformat="arrow_data {{0 0.5 0 1 2 0 0 -1 0
                     -0.5} {} 0} width 5 offset 0"
     misc_feature    343..1387
                     /locus_tag="L"
                     /label="L"
                     /ApEinfo_label="L"
                     /ApEinfo_fwdcolor="#f0a70f"
                     /ApEinfo_revcolor="green"
                     /ApEinfo_graphicformat="arrow_data {{0 1 2 0 0 -1} {} 0}
                     width 5 offset 0"
     misc_feature    143..148
                     /locus_tag="EcoRI"
                     /label="EcoRI"
                     /ApEinfo_label="EcoRI"
                     /ApEinfo_fwdcolor="cyan"
                     /ApEinfo_revcolor="green"
                     /ApEinfo_graphicformat="arrow_data {{0 1 2 0 0 -1} {} 0}
                     width 5 offset 0"
     primer_bind     complement(174..191)
                     /locus_tag="olWDH1765"
                     /label="olWDH1765"
                     /ApEinfo_label="olWDH1765"
                     /ApEinfo_fwdcolor="#0080ff"
                     /ApEinfo_revcolor="#3a8553"
                     /ApEinfo_graphicformat="arrow_data {{0 1 2 0 0 -1} {} 0}
                     width 5 offset 0"
     terminator      complement(234..272)
                     /locus_tag="tGuo1"
                     /label="tGuo1"
                     /ApEinfo_label="tGuo1"
                     /ApEinfo_fwdcolor="#9d1b1c"
                     /ApEinfo_revcolor="#9d1b1c"
                     /ApEinfo_graphicformat="arrow_data {{0 0.5 0 1 2 0 0 -1 0
                     -0.5} {} 0} width 5 offset 0"
     misc_feature    86..105
                     /locus_tag="LYS2-A"
                     /label="LYS2-A"
                     /ApEinfo_label="LYS2-A"
                     /ApEinfo_fwdcolor="#0080ff"
                     /ApEinfo_revcolor="#00b75b"
                     /ApEinfo_graphicformat="arrow_data {{0 0.5 0 1 2 0 0 -1 0
                     -0.5} {} 0} width 5 offset 0"
     misc_feature    complement(1928..1947)
                     /locus_tag="LYS2-B"
                     /label="LYS2-B"
                     /ApEinfo_label="LYS2-B"
                     /ApEinfo_fwdcolor="#0080ff"
                     /ApEinfo_revcolor="#00b75b"
                     /ApEinfo_graphicformat="arrow_data {{0 0.5 0 1 2 0 0 -1 0
                     -0.5} {} 0} width 5 offset 0"
     misc_feature    complement(1388..1390)
                     /locus_tag="L(1)"
                     /label="L(1)"
                     /ApEinfo_label="L"
                     /ApEinfo_fwdcolor="#f0a70f"
                     /ApEinfo_revcolor="green"
                     /ApEinfo_graphicformat="arrow_data {{0 1 2 0 0 -1} {} 0}
                     width 5 offset 0"
     misc_feature    273..342
                     /locus_tag="LYS2 flanq 3'"
                     /label="LYS2 flanq 3'"
                     /ApEinfo_label="LYS2 flanq 3'"
                     /ApEinfo_fwdcolor="cyan"
                     /ApEinfo_revcolor="#b90746"
                     /ApEinfo_graphicformat="arrow_data {{0 1 2 0 0 -1} {} 0}
                     width 5 offset 0"
     misc_feature    1898..1899
                     /locus_tag="AA->GG Twist"
                     /label="AA->GG Twist"
                     /ApEinfo_label="AA->GG Twist"
                     /ApEinfo_fwdcolor="cyan"
                     /ApEinfo_revcolor="green"
                     /ApEinfo_graphicformat="arrow_data {{0 0.5 0 1 2 0 0 -1 0
                     -0.5} {} 0} width 5 offset 0"
ORIGIN
        1 GCGGCCGCTA CTTGTTTTCT TTTTTGTGCC TTTGTTACGT CTATATTCAT TGAAACTGAT
       61 TATTCGATTT TCTTCTTGCT GACCGCTTCT AGAGGCATCG CACAGTTTTA GCGAGGAAAA
      121 CTCTTCAATA GTTTTGCCAG CGGAATTCCA CTTGCAATTA CATAAAAAAT TCCGGCGGTT
      181 TTTCGCGTGT GACTCAATGT CGAAATACCT GCCTAATGAA CATGAACATC GCCTTTGAAA
      241 TGCCTGCACC TTTATTTCTA GACAGTTATA TAAGAAGCTA AGTCTTTCTC CTAATTCATA
      301 TTTAATTATT GTACATGGAC ATATCATACG TAATGCTCAA CCATGACTAA CGAAAAGGTC
      361 TGGATAGAGA AGTTGGATAA TCCAACTCTT TCAGTGTTAC CACATGACTT TTTACGCCCA
      421 CAACAAGAAC CTTATACGAA ACAAGCTACA TATTCGTTAC AGCTACCTCA GCTCGATGTG
      481 CCTCATGATA GTTTTTCTAA CAAATACGCT GTCGCTTTGA GTGTATGGGC TGCATTGATA
      541 TATAGAGTAA CCGGTGACGA TGATATTGTT CTTTATATTG CGAATAACAA AATCTTAAGA
      601 TTCAATATTC AACCAACGTG GTCATTTAAT GAGCTGTATT CTACAATTAA CAATGAGTTG
      661 AACAAGCTCA ATTCTATTGA GGCCAATTTT TCCTTTGACG AGCTAGCTGA AAAAATTCAA
      721 AGTTGCCAAG ATCTGGAAAG GACCCCTCAG TTGTTCCGTT TGGCCTTTTT GGAAAACCAA
      781 GATTTCAAAT TAGACGAGTT CAAGCATCAT TTAGTGGACT TTGCTTTGAA TTTGGATACC
      841 AGTAATAATG CGCATGTTTT GAACTTAATT TATAACAGCT TACTGTATTC GAATGAAAGA
      901 GTAACCATTG TTGCGGACCA ATTTACTCAA TATTTGACTG CTGCGCTAAG CGATCCATCC
      961 AATTGCATAA CTAAAATCTC TCTGATCACC GCATCATCCA AGGATAGTTT ACCTGATCCA
     1021 ACTAAGAACT TGGGCTGGTG CGATTTCGTG GGGTGTATTC ACGACATTTT CCAGGACAAT
     1081 GCTGAAGCCT TCCCAGAGAG AACCTGTGTT GTGGAGACTC CAACACTAAA TTCCGACAAG
     1141 TCCCGTTCTT TCACTTATCG CGACATCAAC CGCACTTCTA ACATAGTTGC CCATTATTTG
     1201 ATTAAAACAG GTATCAAAAG AGGTGATGTA GTGATGATCT ATTCTTCTAG GGGTGTGGAT
     1261 TTGATGGTAT GTGTGATGGG TGTCTTGAAA GCCGGCGCAA CCTTTTCAGT TATCGACCCT
     1321 GCATATCCCC CAGCCAGACA AACCATTTAC TTAGGTGTTG CTAAACCACG TGGGTTGATT
     1381 GTTATTAcat AGTTTTTTCT CCTTGACGTT AAAGTATAGA GGTATATTAA CAATTTTTTG
     1441 TTGATACTTT TATGACATTT GAATAAGAAG TAATACAAAC TGAAAATGTT GAAAGTATTA
     1501 GTTAAAGTGG TTATGCAGCT TTTCCATTTA TATATCTGTT AATAGATCAA AAATCATCGC
     1561 TTCGCTGATT AATTACCCCA GAAATAAGGC TAAAAAACTA ATCGCATTAT CATCCTATGG
     1621 TTGTTAATTT GATTCGTTAA TTTGAAGGTT TGTGGGGCCA GGTTACTGCC AATTTTTCCT
     1681 CTTCATAACC ATAAAAGCTA GTATTGTAGA ATCTTTATTG TTCGGAGCAG TGCGGCGCGA
     1741 GGCACATCTG CGTTTCAGGA ACGCGACCGG TGAAGACGAG GAtGtACGGA GGAGAGTCTT
     1801 CCGTCGGAGG GCTGTCGCCC GCTCGGCGGC TTCTAATCCG TACTTTTCGG GTGATGTCAC
     1861 TTAAAAACTC CGAGAATAAT ATATAATAAG AGAATAAggT ATTAGTTATT GAATAAGAAC
     1921 TGTAAATCAG CTGGCGTTAG TCTGCTAATG GCAGCTTCAT CTTGGTTTAT TGTAGCATGA
     1981 ATCATATTTG CCTTTTTTTG CGGCCGC   
//
