# Supplementary material for: Donor transcription suppresses D-loops in cis and promotes genome stability
Source: EMBO J. 2025 Aug 26;44(19):5595–617. doi: 10.1038/s44318-025-00541-x (PMC12489061; doi:10.1038/s44318-025-00541-x)
Supplement: Supplementary file 5 — Dataset EV1 [file 44318_2025_541_MOESM5_ESM.zip › Dataset EV1/Donor_lys2_pLYS2-L(1kb).str]

LOCUS       Donor_pLYS2_L_1k        1661 bp    DNA        linear       28-JAN-2025
DEFINITION  .
ACCESSION   
VERSION     
SOURCE      .
  ORGANISM  .
COMMENT     
COMMENT     
COMMENT     ApEinfo:methylated:1
FEATURES             Location/Qualifiers
     misc_feature    complement(1429..1498)
                     /locus_tag="LYS2 flanq 3'"
                     /label="LYS2 flanq 3'"
                     /ApEinfo_label="LYS2 flanq 3'"
                     /ApEinfo_fwdcolor="cyan"
                     /ApEinfo_revcolor="#b90746"
                     /ApEinfo_graphicformat="arrow_data {{0 1 2 0 0 -1} {} 0}
                     width 5 offset 0"
     misc_feature    384..1428
                     /locus_tag="L"
                     /label="L"
                     /ApEinfo_label="L"
                     /ApEinfo_fwdcolor="#f0a70f"
                     /ApEinfo_revcolor="green"
                     /ApEinfo_graphicformat="arrow_data {{0 1 2 0 0 -1} {} 0}
                     width 5 offset 0"
     misc_feature    143..148
                     /locus_tag="EcoRI"
                     /label="EcoRI"
                     /ApEinfo_label="EcoRI"
                     /ApEinfo_fwdcolor="cyan"
                     /ApEinfo_revcolor="green"
                     /ApEinfo_graphicformat="arrow_data {{0 1 2 0 0 -1} {} 0}
                     width 5 offset 0"
     primer_bind     complement(174..191)
                     /locus_tag="olWDH1765"
                     /label="olWDH1765"
                     /ApEinfo_label="olWDH1765"
                     /ApEinfo_fwdcolor="#0080ff"
                     /ApEinfo_revcolor="#3a8553"
                     /ApEinfo_graphicformat="arrow_data {{0 1 2 0 0 -1} {} 0}
                     width 5 offset 0"
     misc_feature    86..105
                     /locus_tag="LYS2-A"
                     /label="LYS2-A"
                     /ApEinfo_label="LYS2-A"
                     /ApEinfo_fwdcolor="cyan"
                     /ApEinfo_revcolor="green"
                     /ApEinfo_graphicformat="arrow_data {{0 1 2 0 0 -1} {} 0}
                     width 5 offset 0"
     promoter        234..383
                     /locus_tag="pLYS2"
                     /label="pLYS2"
                     /ApEinfo_label="pLYS2"
                     /ApEinfo_fwdcolor="#346ee0"
                     /ApEinfo_revcolor="#346ee0"
                     /ApEinfo_graphicformat="arrow_data {{0 0.5 0 1 2 0 0 -1 0
                     -0.5} {} 0} width 5 offset 0"
ORIGIN
        1 GCGGCCGCTA CTTGTTTTCT TTTTTGTGCC TTTGTTACGT CTATATTCAT TGAAACTGAT
       61 TATTCGATTT TCTTCTTGCT GACCGCTTCT AGAGGCATCG CACAGTTTTA GCGAGGAAAA
      121 CTCTTCAATA GTTTTGCCAG CGGAATTCCA CTTGCAATTA CATAAAAAAT TCCGGCGGTT
      181 TTTCGCGTGT GACTCAATGT CGAAATACCT GCCTAATGAA CATGAACATC GCCCAAATGT
      241 ATTTGAAGAC CCGCTGGGAG AAGTTCAAGA TATATAAGTA ACAAGCAGCC AATAGTATAA
      301 AAAAAAATCT GAGTTTATTA CCTTTCCTGG AATTTCAGTG AAAAACTGCT AATTATAGAG
      361 AGATATCACA GAGTTACTCA CTAATGACTA ACGAAAAGGT CTGGATAGAG AAGTTGGATA
      421 ATCCAACTCT TTCAGTGTTA CCACATGACT TTTTACGCCC ACAACAAGAA CCTTATACGA
      481 AACAAGCTAC ATATTCGTTA CAGCTACCTC AGCTCGATGT GCCTCATGAT AGTTTTTCTA
      541 ACAAATACGC TGTCGCTTTG AGTGTATGGG CTGCATTGAT ATATAGAGTA ACCGGTGACG
      601 ATGATATTGT TCTTTATATT GCGAATAACA AAATCTTAAG ATTCAATATT CAACCAACGT
      661 GGTCATTTAA TGAGCTGTAT TCTACAATTA ACAATGAGTT GAACAAGCTC AATTCTATTG
      721 AGGCCAATTT TTCCTTTGAC GAGCTAGCTG AAAAAATTCA AAGTTGCCAA GATCTGGAAA
      781 GGACCCCTCA GTTGTTCCGT TTGGCCTTTT TGGAAAACCA AGATTTCAAA TTAGACGAGT
      841 TCAAGCATCA TTTAGTGGAC TTTGCTTTGA ATTTGGATAC CAGTAATAAT GCGCATGTTT
      901 TGAACTTAAT TTATAACAGC TTACTGTATT CGAATGAAAG AGTAACCATT GTTGCGGACC
      961 AATTTACTCA ATATTTGACT GCTGCGCTAA GCGATCCATC CAATTGCATA ACTAAAATCT
     1021 CTCTGATCAC CGCATCATCC AAGGATAGTT TACCTGATCC AACTAAGAAC TTGGGCTGGT
     1081 GCGATTTCGT GGGGTGTATT CACGACATTT TCCAGGACAA TGCTGAAGCC TTCCCAGAGA
     1141 GAACCTGTGT TGTGGAGACT CCAACACTAA ATTCCGACAA GTCCCGTTCT TTCACTTATC
     1201 GCGACATCAA CCGCACTTCT AACATAGTTG CCCATTATTT GATTAAAACA GGTATCAAAA
     1261 GAGGTGATGT AGTGATGATC TATTCTTCTA GGGGTGTGGA TTTGATGGTA TGTGTGATGG
     1321 GTGTCTTGAA AGCCGGCGCA ACCTTTTCAG TTATCGACCC TGCATATCCC CCAGCCAGAC
     1381 AAACCATTTA CTTAGGTGTT GCTAAACCAC GTGGGTTGAT TGTTATTAGG TTGAGCATTA
     1441 CGTATGATAT GTCCATGTAC AATAATTAAA TATGAATTAG GAGAAAGACT TAGCTTCTTT
     1501 TCGGGTGATG TCACTTAAAA ACTCCGAGAA TAATATATAA TAAGAGAATA AAATATTAGT
     1561 TATTGAATAA GAACTGTAAA TCAGCTGGCG TTAGTCTGCT AATGGCAGCT TCATCTTGGT
     1621 TTATTGTAGC ATGAATCATA TTTGCCTTTT TTTGCGGCCG C 
//
