# Supplementary material for: Donor transcription suppresses D-loops in cis and promotes genome stability
Source: EMBO J. 2025 Aug 26;44(19):5595–617. doi: 10.1038/s44318-025-00541-x (PMC12489061; doi:10.1038/s44318-025-00541-x)
Supplement: Supplementary file 5 — Dataset EV1 [file 44318_2025_541_MOESM5_ESM.zip › Dataset EV1/Donor_lys2_pTDH3-LY(2kb).ape]

LOCUS       Donor_pTDH3_LY          5613 bp    DNA        linear       20-JAN-2025
DEFINITION  .
ACCESSION   
VERSION     
SOURCE      .
  ORGANISM  .
COMMENT     
COMMENT     
COMMENT     ApEinfo:methylated:1
FEATURES             Location/Qualifiers
     misc_feature    complement(3614..3683)
                     /locus_tag="LYS2 flanq 3'"
                     /label="LYS2 flanq 3'"
                     /ApEinfo_label="LYS2 flanq 3'"
                     /ApEinfo_fwdcolor="cyan"
                     /ApEinfo_revcolor="#b90746"
                     /ApEinfo_graphicformat="arrow_data {{0 1 2 0 0 -1} {} 0}
                     width 5 offset 0"
     misc_feature    1524..2568
                     /locus_tag="L"
                     /label="L"
                     /ApEinfo_label="L"
                     /ApEinfo_fwdcolor="#f0a70f"
                     /ApEinfo_revcolor="green"
                     /ApEinfo_graphicformat="arrow_data {{0 1 2 0 0 -1} {} 0}
                     width 5 offset 0"
     misc_feature    760..765
                     /locus_tag="EcoRI"
                     /label="EcoRI"
                     /ApEinfo_label="EcoRI"
                     /ApEinfo_fwdcolor="cyan"
                     /ApEinfo_revcolor="green"
                     /ApEinfo_graphicformat="arrow_data {{0 1 2 0 0 -1} {} 0}
                     width 5 offset 0"
     primer_bind     complement(791..808)
                     /locus_tag="olWDH1765"
                     /label="olWDH1765"
                     /ApEinfo_label="olWDH1765"
                     /ApEinfo_fwdcolor="#0080ff"
                     /ApEinfo_revcolor="#3a8553"
                     /ApEinfo_graphicformat="arrow_data {{0 1 2 0 0 -1} {} 0}
                     width 5 offset 0"
     misc_feature    3989..3994
                     /locus_tag="HindIII"
                     /label="HindIII"
                     /ApEinfo_label="HindIII"
                     /ApEinfo_fwdcolor="#ff0000"
                     /ApEinfo_revcolor="green"
                     /ApEinfo_graphicformat="arrow_data {{0 1 2 0 0 -1} {} 0}
                     width 5 offset 0"
     primer_bind     3932..3952
                     /locus_tag="olWDH2009"
                     /label="olWDH2009"
                     /ApEinfo_label="olWDH2009"
                     /ApEinfo_fwdcolor="#0080ff"
                     /ApEinfo_revcolor="#3a8553"
                     /ApEinfo_graphicformat="arrow_data {{0 1 2 0 0 -1} {} 0}
                     width 5 offset 0"
     misc_feature    complement(4030..4049)
                     /locus_tag="olWDH2011"
                     /label="olWDH2011"
                     /ApEinfo_label="olWDH2011"
                     /ApEinfo_fwdcolor="#0080ff"
                     /ApEinfo_revcolor="#00c100"
                     /ApEinfo_graphicformat="arrow_data {{0 1 2 0 0 -1} {} 0}
                     width 5 offset 0"
     primer_bind     703..722
                     /locus_tag="LYS2-A"
                     /label="LYS2-A"
                     /ApEinfo_label="LYS2-A"
                     /ApEinfo_fwdcolor="#14c0bd"
                     /ApEinfo_revcolor="#4ec02b"
                     /ApEinfo_graphicformat="arrow_data {{0 0.5 0 1 2 0 0 -1 0
                     -0.5} {} 0} width 5 offset 0"
     misc_feature    2569..3613
                     /locus_tag="Y"
                     /label="Y"
                     /ApEinfo_label="Y"
                     /ApEinfo_fwdcolor="#e6e600"
                     /ApEinfo_revcolor="green"
                     /ApEinfo_graphicformat="arrow_data {{0 1 2 0 0 -1} {} 0}
                     width 5 offset 0"
     primer_bind     complement(3767..3786)
                     /locus_tag="LYS2-B"
                     /label="LYS2-B"
                     /ApEinfo_label="LYS2-B"
                     /ApEinfo_fwdcolor="#14c0bd"
                     /ApEinfo_revcolor="#4ec02b"
                     /ApEinfo_graphicformat="arrow_data {{0 0.5 0 1 2 0 0 -1 0
                     -0.5} {} 0} width 5 offset 0"
     primer_bind     2569..2569
                     /locus_tag="L-Y top guide"
                     /label="L-Y top guide"
                     /ApEinfo_label="L-Y top guide"
                     /ApEinfo_fwdcolor="#14c0bd"
                     /ApEinfo_revcolor="#4ec02b"
                     /ApEinfo_graphicformat="arrow_data {{0 0.5 0 1 2 0 0 -1 0
                     -0.5} {} 0} width 5 offset 0"
                     /ApEinfo_hidden
     ncRNA:sgRNA     3105..3124
                     /locus_tag="Guide crispr in Y"
                     /label="Guide crispr in Y"
                     /ApEinfo_label="Guide crispr in Y"
                     /ApEinfo_fwdcolor="#008040"
                     /ApEinfo_revcolor="green"
                     /ApEinfo_graphicformat="arrow_data {{0 0.5 0 1 2 0 0 -1 0
                     -0.5} {} 0} width 5 offset 0"
     promoter        851..1523
                     /locus_tag="pTDH3"
                     /label="pTDH3"
                     /ApEinfo_label="pTDH3"
                     /ApEinfo_fwdcolor="#346ee0"
                     /ApEinfo_revcolor="#346ee0"
                     /ApEinfo_graphicformat="arrow_data {{0 0.5 0 1 2 0 0 -1 0
                     -0.5} {} 0} width 5 offset 0"
ORIGIN
        1 TAACGAAACT TCTGCTGCGT ATTATTCTGC TATCAAATCT GGTCGAACAC CATCTGTTGT
       61 GGCTTTATCA CGACAGAATC TTCCTCAATT GGAGCATTCC TCTTTTGAAA AAGCCTTGAA
      121 GGGTGGCTAT GTGATCCATG ACGTGGAGAA TCCTGATATT ATCCTGGTGT CAACAGGATC
      181 AGAAGTCTCC ATTTCTATAG ATGCAGCCAA AAAATTGTAC GATACTAAAA AAATCAAAGC
      241 AAGAGTTGTT TCCCTGCCAG ACTTTTATAC TTTTGACAGG CAAAGTGAAG AATACAGATT
      301 CTCTGTTCTA CCAGACGGTG TTCCGATCAT GTCCTTTGAA GTATTGGCTA CTTCAAGCTG
      361 GGGTAAGTAT GCTCATCAAT CGTTCGGACT CGACGAATTT GGTCGTTCAG GCAAGGGGCC
      421 TGAAATTTAC AAATTGTTCG ATTTCACAGC GGACGGTGTT GCGTCAAGGG CTGAAAAGAC
      481 AATCAATTAC TACAAAGGAA AGCAGTTGCT TTCTCCTATG GGAAGAGCTT TCTAAGTCTG
      541 AAGAAGTAAA CAGTTCTTTG CTATTTCACA CTTCCTGGTT GATGGTCACT TGCTGCCTGA
      601 AATATATATA TATGTATGAC ATATGTACTT GTTTTCTTTT TTGTGCCTTT GTTACGTCTA
      661 TATTCATTGA AACTGATTAT TCGATTTTCT TCTTGCTGAC CGCTTCTAGA GGCATCGCAC
      721 AGTTTTAGCG AGGAAAACTC TTCAATAGTT TTGCCAGCGG AATTCCACTT GCAATTACAT
      781 AAAAAATTCC GGCGGTTTTT CGCGTGTGAC TCAATGTCGA AATACCTGCC TAATGAACAT
      841 GAACATCGCC AGTTTATCAT TATCAATACT GCCATTTCAA AGAATACGTA AATAATTAAT
      901 AGTAGTGATT TTCCTAACTT TATTTAGTCA AAAAATTAGC CTTTTAATTC TGCTGTAACC
      961 CGTACATGCC CAAAATAGGG GGCGGGTTAC ACAGAATATA TAACATCGTA GGTGTCTGGG
     1021 TGAACAGTTT ATTCCTGGCA TCCACTAAAT ATAATGGAGC CCGCTTTTTA AGCTGGCATC
     1081 CAGAAAAAAA AAGAATCCCA GCACCAAAAT ATTGTTTTCT TCACCAACCA TCAGTTCATA
     1141 GGTCCATTCT CTTAGCGCAA CTACAGAGAA CAGGGGCACA AACAGGCAAA AAACGGGCAC
     1201 AACCTCAATG GAGTGATGCA ACCTGCCTGG AGTAAATGAT GACACAAGGC AATTGACCCA
     1261 CGCATGTATC TATCTCATTT TCTTACACCT TCTATTACCT TCTGCTCTCT CTGATTTGGA
     1321 AAAAGCTGAA AAAAAAGGTT GAAACCAGTT CCCTGAAATT ATTCCCCTAC TTGACTAATA
     1381 AGTATATAAA GACGGTAGGT ATTGATTGTA ATTCTGTAAA TCTATTTCTT AAACTTCTTA
     1441 AATTCTACTT TTATAGTTAG TCTTTTTTTT AGTTTTAAAA CACCAAGAAC TTAGTTTCGA
     1501 ATAAACACAC ATAAACAAAC AAAATGACTA ACGAAAAGGT CTGGATAGAG AAGTTGGATA
     1561 ATCCAACTCT TTCAGTGTTA CCACATGACT TTTTACGCCC ACAACAAGAA CCTTATACGA
     1621 AACAAGCTAC ATATTCGTTA CAGCTACCTC AGCTCGATGT GCCTCATGAT AGTTTTTCTA
     1681 ACAAATACGC TGTCGCTTTG AGTGTATGGG CTGCATTGAT ATATAGAGTA ACCGGTGACG
     1741 ATGATATTGT TCTTTATATT GCGAATAACA AAATCTTAAG ATTCAATATT CAACCAACGT
     1801 GGTCATTTAA TGAGCTGTAT TCTACAATTA ACAATGAGTT GAACAAGCTC AATTCTATTG
     1861 AGGCCAATTT TTCCTTTGAC GAGCTAGCTG AAAAAATTCA AAGTTGCCAA GATCTGGAAA
     1921 GGACCCCTCA GTTGTTCCGT TTGGCCTTTT TGGAAAACCA AGATTTCAAA TTAGACGAGT
     1981 TCAAGCATCA TTTAGTGGAC TTTGCTTTGA ATTTGGATAC CAGTAATAAT GCGCATGTTT
     2041 TGAACTTAAT TTATAACAGC TTACTGTATT CGAATGAAAG AGTAACCATT GTTGCGGACC
     2101 AATTTACTCA ATATTTGACT GCTGCGCTAA GCGATCCATC CAATTGCATA ACTAAAATCT
     2161 CTCTGATCAC CGCATCATCC AAGGATAGTT TACCTGATCC AACTAAGAAC TTGGGCTGGT
     2221 GCGATTTCGT GGGGTGTATT CACGACATTT TCCAGGACAA TGCTGAAGCC TTCCCAGAGA
     2281 GAACCTGTGT TGTGGAGACT CCAACACTAA ATTCCGACAA GTCCCGTTCT TTCACTTATC
     2341 GCGACATCAA CCGCACTTCT AACATAGTTG CCCATTATTT GATTAAAACA GGTATCAAAA
     2401 GAGGTGATGT AGTGATGATC TATTCTTCTA GGGGTGTGGA TTTGATGGTA TGTGTGATGG
     2461 GTGTCTTGAA AGCCGGCGCA ACCTTTTCAG TTATCGACCC TGCATATCCC CCAGCCAGAC
     2521 AAACCATTTA CTTAGGTGTT GCTAAACCAC GTGGGTTGAT TGTTATTAGA GCTGCTGGAC
     2581 AATTGGATCA ACTAGTAGAA GATTACATCA ATGATGAATT GGAGATTGTT TCAAGAATCA
     2641 ATTCCATCGC TATTCAAGAA AATGGTACCA TTGAAGGTGG CAAATTGGAC AATGGCGAGG
     2701 ATGTTTTGGC TCCATATGAT CACTACAAAG ACACCAGAAC AGGTGTTGTA GTTGGACCAG
     2761 ATTCCAACCC AACCCTATCT TTCACATCTG GTTCCGAAGG TATTCCTAAG GGTGTTCTTG
     2821 GTAGACATTT TTCCTTGGCT TATTATTTCA ATTGGATGTC CAAAAGGTTC AACTTAACAG
     2881 AAAATGATAA ATTCACAATG CTGAGCGGTA TTGCACATGA TCCAATTCAA AGAGATATGT
     2941 TTACACCATT ATTTTTAGGT GCCCAATTGT ATGTCCCTAC TCAAGATGAT ATTGGTACAC
     3001 CGGGCCGTTT AGCGGAATGG ATGAGTAAGT ATGGTTGCAC AGTTACCCAT TTAACACCTG
     3061 CCATGGGTCA ATTACTTACT GCCCAAGCTA CTACACCATT CCCTAAGTTA CATCATGCGT
     3121 TCTTTGTGGG TGACATTTTA ACAAAACGTG ATTGTCTGAG GTTACAAACC TTGGCAGAAA
     3181 ATTGCCGTAT TGTTAATATG TACGGTACCA CTGAAACACA GCGTGCAGTT TCTTATTTCG
     3241 AAGTTAAATC AAAAAATGAC GATCCAAACT TTTTGAAAAA ATTGAAAGAT GTCATGCCTG
     3301 CTGGTAAAGG TATGTTGAAC GTTCAGCTAC TAGTTGTTAA CAGGAACGAT CGTACTCAAA
     3361 TATGTGGTAT TGGCGAAATA GGTGAGATTT ATGTTCGTGC AGGTGGTTTG GCCGAAGGTT
     3421 ATAGAGGATT ACCAGAATTG AATAAAGAAA AATTTGTGAA CAACTGGTTT GTTGAAAAAG
     3481 ATCACTGGAA TTATTTGGAT AAGGATAATG GTGAACCTTG GAGACAATTC TGGTTAGGTC
     3541 CAAGAGATAG ATTGTACAGA ACGGGTGATT TAGGTCGTTA TCTACCAAAC GGTGACTGTG
     3601 AATGTTGCGG TAGGGTTGAG CATTACGTAT GATATGTCCA TGTACAATAA TTAAATATGA
     3661 ATTAGGAGAA AGACTTAGCT TCTTTTCGGG TGATGTCACT TAAAAACTCC GAGAATAATA
     3721 TATAATAAGA GAATAAAATA TTAGTTATTG AATAAGAACT GTAAATCAGC TGGCGTTAGT
     3781 CTGCTAATGG CAGCTTCATC TTGGTTTATT GTAGCATGAA TCATATTTGC CTTTTTTTCC
     3841 TGTAATTCAA TGATTCTTGC TTCTATACTA TCCTCAATGC AAAACCTTGT GATCTTCACA
     3901 GGTCGATACT GACCAATTCT ATGAACTCTA TCACCACTTT GCCATTCAAC ACTAGGGTTC
     3961 CACCATGGGT CTAAAATGAA TACTTGCGAA GCTTCACAAA GATTCAAAGC AACACCGCCC
     4021 GCCTTTAAAC TGACCAAGAA AACCTCGCAT TGAATGTTGT TCATGAAATA CTTGATGGTT
     4081 TCATCTCTTT GCGTCGGTGA CATACTACCC TGAAGCTTCA CTGTTTGAAA TCCAGCTCTT
     4141 TTCAATCTCC ACTCTACCAG ATCCAGCATA CTGGTAAACT GGGAAAACAC AATGGATTTA
     4201 ATCGTTCTCT TGTTGCTTCT CAGTTTGTAT AGTTCTTCCA CAAGTGCTTC GATTTTCGTT
     4261 GATGATTGCC ACTTGCCACT CATGTTTAGA CGGCTAACAA TACTTTGCTT TTTGAAGGAA
     4321 TCAAGGTCCA CTTCCAAAGC AGGTTGAGAC AAATCGATAC TTAGCCCGAT ATGACAAACA
     4381 GGACAAGTAA GTTTATTGTT GTTTTCCATG AAAGATTCCA CATATTCTTT GATGCATAAA
     4441 CGACAGAACT TATGGTGACA TTTAGATTCA ATGGGCTCCT CAGCTTCATC GTTACATAAT
     4501 TGGCAGATCA CGACGCCGAT ATCATCGCCA GGAAAATTGT TTAATCTTTT CAAAACTAAA
     4561 TCAGGATGAT CTGCCAGTTG CCTCATTCTT GTGATTAGGG TGAAAATGTT TGCATAATTG
     4621 TTTAGAACAA CACCCTCCTC AACAAAGGAA TTATACTTCC TTTTAGAATC TGTGTATAAA
     4681 CTTCTGTAAA GATCTTTTTC CTCTTCATTG AAGAAGTCTC TCCTCACGGT AACAATTCTG
     4741 GGCGGTAGAC CCAAGTCATC CGCTCTTTCC ACTTTAGTTC TTCGCAGCAT GATGTTTTTC
     4801 AATAATGTCT GAATGTTATT AAAAGACTCT AAACCAGGAC CTTCCACACC AAATTTCTGA
     4861 ATGTTCTTCA ACATGAAATG GTTGAAGAAA TTCGTGTGTT GCATAATGAC GTGACTACAA
     4921 TGGTCACAAT GCATGCGATC CGTAAATTTC CAGTCCTTCG AAGCGCAATC ACACTTGGTA
     4981 CAAAAGTACT TTGTGAAAGG ATTGATATTT AAGAATCTGA TCAAAGAATA CATCTCACCA
     5041 ATTCTATTTT GCAGCGGAGT ACCCGACAGG CACCATCGCT TTTGCGTTTT TAAGTTGTTT
     5101 ACAGCCCTAG CAGTATTGCT TTGTCTATCC TTGATATTGT GTGCCTCATC CAGAATAACT
     5161 CTATAAAAGT CAATATTATG CAATACGGAA GGCTGCTTGA AAAGTCCATT TTTCCTTCTA
     5221 AACCCGTAGT TTTGCTTTCT GAATACCGAT TCCAGCACTG CGTAAGTGGT TAGTACAACA
     5281 TCGTAGCCTT GCAAATCTTT GATATCCGTG GTTCTGGAAG CACCGTGATA AATGTATATT
     5341 TTCAGTTGTC CCTTTGTATG TTGTTCTATT TCGTTTTTCC ACTGCATCAG CGCCACGGTA
     5401 GGGGCAACAA CTAAAGACGG AGACTTAGTC AAATCGTTCA TTAATAGGGC AATAGTTTGG
     5461 ATGGTCTTAC CCATACCCAT TTCGTCTGCC AAAACACCGC CCGCATAAAT GCTCTCCTCT
     5521 TGAGATATTA GCCAATGAAG ACCTTCTAAC TGGAAAGGTA GCAGTTTGAT GGTCATACCA
     5581 TCCGGCTGCT TGGATCTTTG GGGGACATAG GGA  
//
