# Supplementary material for: Donor transcription suppresses D-loops in cis and promotes genome stability
Source: EMBO J. 2025 Aug 26;44(19):5595–617. doi: 10.1038/s44318-025-00541-x (PMC12489061; doi:10.1038/s44318-025-00541-x)
Supplement: Supplementary file 5 — Dataset EV1 [file 44318_2025_541_MOESM5_ESM.zip › Dataset EV1/Donor_lys2_pTDH3-S2(2kb)_MIR.ape]

LOCUS       pGAL1_S2_at_LYS2        5612 bp    DNA        linear       22-SEP-2021
DEFINITION  .
ACCESSION   
VERSION     
SOURCE      .
  ORGANISM  .
COMMENT     
COMMENT     ApEinfo:methylated:1
FEATURES             Location/Qualifiers
     misc_feature    complement(3613..3682)
                     /locus_tag="LYS2 flanq 3'"
                     /label="LYS2 flanq 3'"
                     /ApEinfo_label="LYS2 flanq 3'"
                     /ApEinfo_fwdcolor="cyan"
                     /ApEinfo_revcolor="#b90746"
                     /ApEinfo_graphicformat="arrow_data {{0 1 2 0 0 -1} {} 0}
                     width 5 offset 0"
     misc_feature    2569..3612
                     /locus_tag="2"
                     /label="2"
                     /ApEinfo_label="2"
                     /ApEinfo_fwdcolor="#22ddb8"
                     /ApEinfo_revcolor="green"
                     /ApEinfo_graphicformat="arrow_data {{0 1 2 0 0 -1} {} 0}
                     width 5 offset 0"
     misc_feature    703..722
                     /locus_tag="LYS2-A"
                     /label="LYS2-A"
                     /ApEinfo_label="LYS2-A"
                     /ApEinfo_fwdcolor="cyan"
                     /ApEinfo_revcolor="green"
                     /ApEinfo_graphicformat="arrow_data {{0 1 2 0 0 -1} {} 0}
                     width 5 offset 0"
     misc_feature    1524..2568
                     /locus_tag="S"
                     /label="S"
                     /ApEinfo_label="S"
                     /ApEinfo_fwdcolor="cyan"
                     /ApEinfo_revcolor="green"
                     /ApEinfo_graphicformat="arrow_data {{0 0.5 0 1 2 0 0 -1 0
                     -0.5} {} 0} width 5 offset 0"
     promoter        851..1523
                     /locus_tag="pTDH3"
                     /label="pTDH3"
                     /ApEinfo_label="pTDH3"
                     /ApEinfo_fwdcolor="#346ee0"
                     /ApEinfo_revcolor="#346ee0"
                     /ApEinfo_graphicformat="arrow_data {{0 0.5 0 1 2 0 0 -1 0
                     -0.5} {} 0} width 5 offset 0"
     primer_bind     complement(4453..4474)
                     /locus_tag="LYS2-right-R"
                     /label="LYS2-right-R"
                     /ApEinfo_label="LYS2-right-R"
                     /ApEinfo_fwdcolor="#0080c0"
                     /ApEinfo_revcolor="#008000"
                     /ApEinfo_graphicformat="arrow_data {{0 1 2 0 0 -1} {} 0}
                     width 5 offset 0"
     primer_bind     complement(3766..3785)
                     /locus_tag="LYS2-B"
                     /label="LYS2-B"
                     /ApEinfo_label="LYS2-B"
                     /ApEinfo_fwdcolor="#0080c0"
                     /ApEinfo_revcolor="#008000"
                     /ApEinfo_graphicformat="arrow_data {{0 1 2 0 0 -1} {} 0}
                     width 5 offset 0"
     misc_feature    complement(4727..4746)
                     /locus_tag="LYS2-right-R2"
                     /label="LYS2-right-R2"
                     /ApEinfo_label="LYS2-right-R2"
                     /ApEinfo_fwdcolor="#0080c0"
                     /ApEinfo_revcolor="#008000"
                     /ApEinfo_graphicformat="arrow_data {{0 0.5 0 1 2 0 0 -1 0
                     -0.5} {} 0} width 5 offset 0"
ORIGIN
        1 TAACGAAACT TCTGCTGCGT ATTATTCTGC TATCAAATCT GGTCGAACAC CATCTGTTGT
       61 GGCTTTATCA CGACAGAATC TTCCTCAATT GGAGCATTCC TCTTTTGAAA AAGCCTTGAA
      121 GGGTGGCTAT GTGATCCATG ACGTGGAGAA TCCTGATATT ATCCTGGTGT CAACAGGATC
      181 AGAAGTCTCC ATTTCTATAG ATGCAGCCAA AAAATTGTAC GATACTAAAA AAATCAAAGC
      241 AAGAGTTGTT TCCCTGCCAG ACTTTTATAC TTTTGACAGG CAAAGTGAAG AATACAGATT
      301 CTCTGTTCTA CCAGACGGTG TTCCGATCAT GTCCTTTGAA GTATTGGCTA CTTCAAGCTG
      361 GGGTAAGTAT GCTCATCAAT CGTTCGGACT CGACGAATTT GGTCGTTCAG GCAAGGGGCC
      421 TGAAATTTAC AAATTGTTCG ATTTCACAGC GGACGGTGTT GCGTCAAGGG CTGAAAAGAC
      481 AATCAATTAC TACAAAGGAA AGCAGTTGCT TTCTCCTATG GGAAGAGCTT TCTAAGTCTG
      541 AAGAAGTAAA CAGTTCTTTG CTATTTCACA CTTCCTGGTT GATGGTCACT TGCTGCCTGA
      601 AATATATATA TATGTATGAC ATATGTACTT GTTTTCTTTT TTGTGCCTTT GTTACGTCTA
      661 TATTCATTGA AACTGATTAT TCGATTTTCT TCTTGCTGAC CGCTTCTAGA GGCATCGCAC
      721 AGTTTTAGCG AGGAAAACTC TTCAATAGTT TTGCCAGCGG AATTCCACTT GCAATTACAT
      781 AAAAAATTCC GGCGGTTTTT CGCGTGTGAC TCAATGTCGA AATACCTGCC TAATGAACAT
      841 GAACATCGCC AGTTTATCAT TATCAATACT GCCATTTCAA AGAATACGTA AATAATTAAT
      901 AGTAGTGATT TTCCTAACTT TATTTAGTCA AAAAATTAGC CTTTTAATTC TGCTGTAACC
      961 CGTACATGCC CAAAATAGGG GGCGGGTTAC ACAGAATATA TAACATCGTA GGTGTCTGGG
     1021 TGAACAGTTT ATTCCTGGCA TCCACTAAAT ATAATGGAGC CCGCTTTTTA AGCTGGCATC
     1081 CAGAAAAAAA AAGAATCCCA GCACCAAAAT ATTGTTTTCT TCACCAACCA TCAGTTCATA
     1141 GGTCCATTCT CTTAGCGCAA CTACAGAGAA CAGGGGCACA AACAGGCAAA AAACGGGCAC
     1201 AACCTCAATG GAGTGATGCA ACCTGCCTGG AGTAAATGAT GACACAAGGC AATTGACCCA
     1261 CGCATGTATC TATCTCATTT TCTTACACCT TCTATTACCT TCTGCTCTCT CTGATTTGGA
     1321 AAAAGCTGAA AAAAAAGGTT GAAACCAGTT CCCTGAAATT ATTCCCCTAC TTGACTAATA
     1381 AGTATATAAA GACGGTAGGT ATTGATTGTA ATTCTGTAAA TCTATTTCTT AAACTTCTTA
     1441 AATTCTACTT TTATAGTTAG TCTTTTTTTT AGTTTTAAAA CACCAAGAAC TTAGTTTCGA
     1501 ATAAACACAC ATAAACAAAC AAAGGCTGAT GATCAAGTTA AAATTCGTGG GTTCAGAATC
     1561 GAATTAGGAG AAATAGATAC GCACATTTCC CAACATCCAT TGGTAAGAGA AAACATTACT
     1621 TTAGTTCGCA AAAATGCCGA CAATGAGCCA ACATTGATCA CATTTATGGT CCCAAGATTT
     1681 GACAAGCCAG ATGACTTGTC TAAGTTCCAA AGTGATGTTC CAAAGGAGGT TGAAACTGAC
     1741 CCTATAGTTA AGGGCTTAAT CGGTTACCAT CTTTTATCCA AGGACATCAG GACTTTCTTA
     1801 AAGAAAAGAT TGGCTAGCTA TGCTATGCCT TCCTTGATTG TGGTTATGGA TAAACTACCA
     1861 TTGAATCCAA ATGGTAAAGT TGATAAGCCT AAACTTCAAT TCCCAACTCC CAAGCAATTA
     1921 AATTTGGTAG CTGAAAATAC AGTTTCTGAA ACTGACGACT CTCAGTTTAC CAATGTTGAG
     1981 CGCGAGGTTA GAGACTTATG GTTAAGTATA TTACCTACCA AGCCAGCATC TGTATCACCA
     2041 GATGATTCGT TTTTCGATTT AGGTGGTCAT TCTATCTTGG CTACCAAAAT GATTTTTACC
     2101 TTAAAGAAAA AGCTGCAAGT TGATTTACCA TTGGGCACAA TTTTCAAGTA TCCAACGATA
     2161 AAGGCCTTTG CCGCGGAAAT TGACAGAATT AAATCATCGG GTGGATCATC TCAAGGTGAG
     2221 GTCGTCGAAA ATGTCACTGC AAATTATGCG GAAGACGCCA AGAAATTGGT TGAGACGCTA
     2281 CCAAGTTCGT ACCCCTCTCG AGAATATTTT GTTGAACCTA ATAGTGCCGA AGGAAAAACA
     2341 ACAATTAATG TGTTTGTTAC CGGTGTCACA GGATTTCTGG GCTCCTACAT CCTTGCAGAT
     2401 TTGTTAGGAC GTTCTCCAAA GAACTACAGT TTCAAAGTGT TTGCCCACGT CAGGGCCAAG
     2461 GATGAAGAAG CTGCATTTGC AAGATTACAA AAGGCAGGTA TCACCTATGG TACTTGGAAC
     2521 GAAAAATTTG CCTCAAATAT TAAAGTTGTA TTAGGCGATT TATCTAAAAG CCAATTTGGT
     2581 CTTTCAGATG AGAAGTGGAT GGATTTGGCA AACACAGTTG ATATAATTAT CCATAATGGT
     2641 GCGTTAGTTC ACTGGGTTTA TCCATATGCC AAATTGAGGG ATCCAAATGT TATTTCAACT
     2701 ATCAATGTTA TGAGCTTAGC CGCCGTCGGC AAGCCAAAGT TCTTTGACTT TGTTTCCTCC
     2761 ACTTCTACTC TTGACACTGA ATACTACTTT AATTTGTCAG ATAAACTTGT TAGCGAAGGG
     2821 AAGCCAGGCA TTTTAGAATC AGACGATTTA ATGAACTCTG CAAGCGGGCT CACTGGTGGA
     2881 TATGGTCAGT CCAAATGGGC TGCTGAGTAC ATCATTAGAC GTGCAGGTGA AAGGGGCCTA
     2941 CGTGGGTGTA TTGTCAGACC AGGTTACGTA ACAGGTGCCT CTGCCAATGG TTCTTCAAAC
     3001 ACAGATGATT TCTTATTGAG ATTTTTGAAA GGTTCAGTCC AATTAGGTAA GATTCCAGAT
     3061 ATCGAAAATT CCGTGAATAT GGTTCCAGTA GATCATGTTG CTCGTGTTGT TGTTGCTACG
     3121 TCTTTGAATC CTCCCAAAGA AAATGAATTG GCCGTTGCTC AAGTAACGGG TCACCCAAGA
     3181 ATATTATTCA AAGACTACTT GTATACTTTA CACGATTATG GTTACGATGT CGAAATCGAA
     3241 AGCTATTCTA AATGGAAGAA ATCATTGGAG GCGTCTGTTA TTGACAGGAA TGAAGAAAAT
     3301 GCGTTGTATC CTTTGCTACA CATGGTCTTA GACAACTTAC CTGAAAGTAC CAAAGCTCCG
     3361 GAACTAGACG ATAGGAACGC CGTGGCATCT TTAAAGAAAG ACACCGCATG GACAGGTGTT
     3421 GATTGGTCTA ATGGAATAGG TGTTACTCCA GAAGAGGTTG GTATATATAT TGCATTTTTA
     3481 AACAAGGTTG GATTTTTACC TCCACCAACT CATAATGACA AACTTCCACT GCCAAGTATA
     3541 GAACTAACTC AAGCGCAAAT AAGTCTAGTT GCTTCAGGTG CTGGTGCTCG TGGAAGCTCC
     3601 GCAGCAGCTT AAGGTTGAGC ATTACGTATG ATATGTCCAT GTACAATAAT TAAATATGAA
     3661 TTAGGAGAAA GACTTAGCTT CTTTTCGGGT GATGTCACTT AAAAACTCCG AGAATAATAT
     3721 ATAATAAGAG AATAAAATAT TAGTTATTGA ATAAGAACTG TAAATCAGCT GGCGTTAGTC
     3781 TGCTAATGGC AGCTTCATCT TGGTTTATTG TAGCATGAAT CATATTTGCC TTTTTTTCCT
     3841 GTAATTCAAT GATTCTTGCT TCTATACTAT CCTCAATGCA AAACCTTGTG ATCTTCACAG
     3901 GTCGATACTG ACCAATTCTA TGAACTCTAT CACCACTTTG CCATTCAACA CTAGGGTTCC
     3961 ACCATGGGTC TAAAATGAAT ACTTGCGAAG CTTCACAAAG ATTCAAAGCA ACACCGCCCG
     4021 CCTTTAAACT GACCAAGAAA ACCTCGCATT GAATGTTGTT CATGAAATAC TTGATGGTTT
     4081 CATCTCTTTG CGTCGGTGAC ATACTACCCT GAAGCTTCAC TGTTTGAAAT CCAGCTCTTT
     4141 TCAATCTCCA CTCTACCAGA TCCAGCATAC TGGTAAACTG GGAAAACACA ATGGATTTAA
     4201 TCGTTCTCTT GTTGCTTCTC AGTTTGTATA GTTCTTCCAC AAGTGCTTCG ATTTTCGTTG
     4261 ATGATTGCCA CTTGCCACTC ATGTTTAGAC GGCTAACAAT ACTTTGCTTT TTGAAGGAAT
     4321 CAAGGTCCAC TTCCAAAGCA GGTTGAGACA AATCGATACT TAGCCCGATA TGACAAACAG
     4381 GACAAGTAAG TTTATTGTTG TTTTCCATGA AAGATTCCAC ATATTCTTTG ATGCATAAAC
     4441 GACAGAACTT ATGGTGACAT TTAGATTCAA TGGGCTCCTC AGCTTCATCG TTACATAATT
     4501 GGCAGATCAC GACGCCGATA TCATCGCCAG GAAAATTGTT TAATCTTTTC AAAACTAAAT
     4561 CAGGATGATC TGCCAGTTGC CTCATTCTTG TGATTAGGGT GAAAATGTTT GCATAATTGT
     4621 TTAGAACAAC ACCCTCCTCA ACAAAGGAAT TATACTTCCT TTTAGAATCT GTGTATAAAC
     4681 TTCTGTAAAG ATCTTTTTCC TCTTCATTGA AGAAGTCTCT CCTCACGGTA ACAATTCTGG
     4741 GCGGTAGACC CAAGTCATCC GCTCTTTCCA CTTTAGTTCT TCGCAGCATG ATGTTTTTCA
     4801 ATAATGTCTG AATGTTATTA AAAGACTCTA AACCAGGACC TTCCACACCA AATTTCTGAA
     4861 TGTTCTTCAA CATGAAATGG TTGAAGAAAT TCGTGTGTTG CATAATGACG TGACTACAAT
     4921 GGTCACAATG CATGCGATCC GTAAATTTCC AGTCCTTCGA AGCGCAATCA CACTTGGTAC
     4981 AAAAGTACTT TGTGAAAGGA TTGATATTTA AGAATCTGAT CAAAGAATAC ATCTCACCAA
     5041 TTCTATTTTG CAGCGGAGTA CCCGACAGGC ACCATCGCTT TTGCGTTTTT AAGTTGTTTA
     5101 CAGCCCTAGC AGTATTGCTT TGTCTATCCT TGATATTGTG TGCCTCATCC AGAATAACTC
     5161 TATAAAAGTC AATATTATGC AATACGGAAG GCTGCTTGAA AAGTCCATTT TTCCTTCTAA
     5221 ACCCGTAGTT TTGCTTTCTG AATACCGATT CCAGCACTGC GTAAGTGGTT AGTACAACAT
     5281 CGTAGCCTTG CAAATCTTTG ATATCCGTGG TTCTGGAAGC ACCGTGATAA ATGTATATTT
     5341 TCAGTTGTCC CTTTGTATGT TGTTCTATTT CGTTTTTCCA CTGCATCAGC GCCACGGTAG
     5401 GGGCAACAAC TAAAGACGGA GACTTAGTCA AATCGTTCAT TAATAGGGCA ATAGTTTGGA
     5461 TGGTCTTACC CATACCCATT TCGTCTGCCA AAACACCGCC CGCATAAATG CTCTCCTCTT
     5521 GAGATATTAG CCAATGAAGA CCTTCTAACT GGAAAGGTAG CAGTTTGATG GTCATACCAT
     5581 CCGGCTGCTT GGATCTTTGG GGGACATAGG GA  
//
