# Supplementary material for: Donor transcription suppresses D-loops in cis and promotes genome stability
Source: EMBO J. 2025 Aug 26;44(19):5595–617. doi: 10.1038/s44318-025-00541-x (PMC12489061; doi:10.1038/s44318-025-00541-x)
Supplement: Supplementary file 5 — Dataset EV1 [file 44318_2025_541_MOESM5_ESM.zip › Dataset EV1/Donor_lys2_pTDH3_L(1kb).str]

LOCUS       Donor_pTDH3_L           2184 bp    DNA        linear       28-OCT-2020
DEFINITION  .
ACCESSION   
VERSION     
SOURCE      .
  ORGANISM  .
COMMENT     
COMMENT     
COMMENT     ApEinfo:methylated:1
FEATURES             Location/Qualifiers
     misc_feature    complement(1952..2021)
                     /locus_tag="LYS2 flanq 3'"
                     /label="LYS2 flanq 3'"
                     /ApEinfo_label="LYS2 flanq 3'"
                     /ApEinfo_fwdcolor="cyan"
                     /ApEinfo_revcolor="#b90746"
                     /ApEinfo_graphicformat="arrow_data {{0 1 2 0 0 -1} {} 0}
                     width 5 offset 0"
     misc_feature    907..1951
                     /locus_tag="L"
                     /label="L"
                     /ApEinfo_label="L"
                     /ApEinfo_fwdcolor="#f0a70f"
                     /ApEinfo_revcolor="green"
                     /ApEinfo_graphicformat="arrow_data {{0 1 2 0 0 -1} {} 0}
                     width 5 offset 0"
     misc_feature    143..148
                     /locus_tag="EcoRI"
                     /label="EcoRI"
                     /ApEinfo_label="EcoRI"
                     /ApEinfo_fwdcolor="cyan"
                     /ApEinfo_revcolor="green"
                     /ApEinfo_graphicformat="arrow_data {{0 1 2 0 0 -1} {} 0}
                     width 5 offset 0"
     primer_bind     complement(174..191)
                     /locus_tag="olWDH1765"
                     /label="olWDH1765"
                     /ApEinfo_label="olWDH1765"
                     /ApEinfo_fwdcolor="#0080ff"
                     /ApEinfo_revcolor="#3a8553"
                     /ApEinfo_graphicformat="arrow_data {{0 1 2 0 0 -1} {} 0}
                     width 5 offset 0"
     promoter        234..906
                     /locus_tag="pTDH3"
                     /label="pTDH3"
                     /ApEinfo_label="pTDH3"
                     /ApEinfo_fwdcolor="#346ee0"
                     /ApEinfo_revcolor="#346ee0"
                     /ApEinfo_graphicformat="arrow_data {{0 0.5 0 1 2 0 0 -1 0
                     -0.5} {} 0} width 5 offset 0"
ORIGIN
        1 GCGGCCGCTA CTTGTTTTCT TTTTTGTGCC TTTGTTACGT CTATATTCAT TGAAACTGAT
       61 TATTCGATTT TCTTCTTGCT GACCGCTTCT AGAGGCATCG CACAGTTTTA GCGAGGAAAA
      121 CTCTTCAATA GTTTTGCCAG CGGAATTCCA CTTGCAATTA CATAAAAAAT TCCGGCGGTT
      181 TTTCGCGTGT GACTCAATGT CGAAATACCT GCCTAATGAA CATGAACATC GCCAGTTTAT
      241 CATTATCAAT ACTGCCATTT CAAAGAATAC GTAAATAATT AATAGTAGTG ATTTTCCTAA
      301 CTTTATTTAG TCAAAAAATT AGCCTTTTAA TTCTGCTGTA ACCCGTACAT GCCCAAAATA
      361 GGGGGCGGGT TACACAGAAT ATATAACATC GTAGGTGTCT GGGTGAACAG TTTATTCCTG
      421 GCATCCACTA AATATAATGG AGCCCGCTTT TTAAGCTGGC ATCCAGAAAA AAAAAGAATC
      481 CCAGCACCAA AATATTGTTT TCTTCACCAA CCATCAGTTC ATAGGTCCAT TCTCTTAGCG
      541 CAACTACAGA GAACAGGGGC ACAAACAGGC AAAAAACGGG CACAACCTCA ATGGAGTGAT
      601 GCAACCTGCC TGGAGTAAAT GATGACACAA GGCAATTGAC CCACGCATGT ATCTATCTCA
      661 TTTTCTTACA CCTTCTATTA CCTTCTGCTC TCTCTGATTT GGAAAAAGCT GAAAAAAAAG
      721 GTTGAAACCA GTTCCCTGAA ATTATTCCCC TACTTGACTA ATAAGTATAT AAAGACGGTA
      781 GGTATTGATT GTAATTCTGT AAATCTATTT CTTAAACTTC TTAAATTCTA CTTTTATAGT
      841 TAGTCTTTTT TTTAGTTTTA AAACACCAAG AACTTAGTTT CGAATAAACA CACATAAACA
      901 AACAAAATGA CTAACGAAAA GGTCTGGATA GAGAAGTTGG ATAATCCAAC TCTTTCAGTG
      961 TTACCACATG ACTTTTTACG CCCACAACAA GAACCTTATA CGAAACAAGC TACATATTCG
     1021 TTACAGCTAC CTCAGCTCGA TGTGCCTCAT GATAGTTTTT CTAACAAATA CGCTGTCGCT
     1081 TTGAGTGTAT GGGCTGCATT GATATATAGA GTAACCGGTG ACGATGATAT TGTTCTTTAT
     1141 ATTGCGAATA ACAAAATCTT AAGATTCAAT ATTCAACCAA CGTGGTCATT TAATGAGCTG
     1201 TATTCTACAA TTAACAATGA GTTGAACAAG CTCAATTCTA TTGAGGCCAA TTTTTCCTTT
     1261 GACGAGCTAG CTGAAAAAAT TCAAAGTTGC CAAGATCTGG AAAGGACCCC TCAGTTGTTC
     1321 CGTTTGGCCT TTTTGGAAAA CCAAGATTTC AAATTAGACG AGTTCAAGCA TCATTTAGTG
     1381 GACTTTGCTT TGAATTTGGA TACCAGTAAT AATGCGCATG TTTTGAACTT AATTTATAAC
     1441 AGCTTACTGT ATTCGAATGA AAGAGTAACC ATTGTTGCGG ACCAATTTAC TCAATATTTG
     1501 ACTGCTGCGC TAAGCGATCC ATCCAATTGC ATAACTAAAA TCTCTCTGAT CACCGCATCA
     1561 TCCAAGGATA GTTTACCTGA TCCAACTAAG AACTTGGGCT GGTGCGATTT CGTGGGGTGT
     1621 ATTCACGACA TTTTCCAGGA CAATGCTGAA GCCTTCCCAG AGAGAACCTG TGTTGTGGAG
     1681 ACTCCAACAC TAAATTCCGA CAAGTCCCGT TCTTTCACTT ATCGCGACAT CAACCGCACT
     1741 TCTAACATAG TTGCCCATTA TTTGATTAAA ACAGGTATCA AAAGAGGTGA TGTAGTGATG
     1801 ATCTATTCTT CTAGGGGTGT GGATTTGATG GTATGTGTGA TGGGTGTCTT GAAAGCCGGC
     1861 GCAACCTTTT CAGTTATCGA CCCTGCATAT CCCCCAGCCA GACAAACCAT TTACTTAGGT
     1921 GTTGCTAAAC CACGTGGGTT GATTGTTATT AGGTTGAGCA TTACGTATGA TATGTCCATG
     1981 TACAATAATT AAATATGAAT TAGGAGAAAG ACTTAGCTTC TTTTCGGGTG ATGTCACTTA
     2041 AAAACTCCGA GAATAATATA TAATAAGAGA ATAAAATATT AGTTATTGAA TAAGAACTGT
     2101 AAATCAGCTG GCGTTAGTCT GCTAATGGCA GCTTCATCTT GGTTTATTGT AGCATGAATC
     2161 ATATTTGCCT TTTTTTGCGG CCGC   
//
