# Supplementary material for: Donor transcription suppresses D-loops in cis and promotes genome stability
Source: EMBO J. 2025 Aug 26;44(19):5595–617. doi: 10.1038/s44318-025-00541-x (PMC12489061; doi:10.1038/s44318-025-00541-x)
Supplement: Supplementary file 5 — Dataset EV1 [file 44318_2025_541_MOESM5_ESM.zip › Dataset EV1/Donor_lys2_pTDH3_L(1kb)_reverse.str]

LOCUS       Donor_pTDH3_L_re        2226 bp    DNA        linear       20-AUG-2021
DEFINITION  .
ACCESSION   
VERSION     
SOURCE      .
  ORGANISM  .
COMMENT     
COMMENT     
COMMENT     ApEinfo:methylated:1
FEATURES             Location/Qualifiers
     misc_feature    273..342
                     /locus_tag="LYS2 flanq 3'"
                     /label="LYS2 flanq 3'"
                     /ApEinfo_label="LYS2 flanq 3'"
                     /ApEinfo_fwdcolor="cyan"
                     /ApEinfo_revcolor="#b90746"
                     /ApEinfo_graphicformat="arrow_data {{0 1 2 0 0 -1} {} 0}
                     width 5 offset 0"
     misc_feature    complement(1388..1390)
                     /locus_tag="L"
                     /label="L"
                     /ApEinfo_label="L"
                     /ApEinfo_fwdcolor="#f0a70f"
                     /ApEinfo_revcolor="green"
                     /ApEinfo_graphicformat="arrow_data {{0 1 2 0 0 -1} {} 0}
                     width 5 offset 0"
     promoter        complement(1391..2063)
                     /locus_tag="pTDH3"
                     /label="pTDH3"
                     /ApEinfo_label="pTDH3"
                     /ApEinfo_fwdcolor="#346ee0"
                     /ApEinfo_revcolor="#346ee0"
                     /ApEinfo_graphicformat="arrow_data {{0 0.5 0 1 2 0 0 -1 0
                     -0.5} {} 0} width 5 offset 0"
     misc_feature    343..1387
                     /locus_tag="L(1)"
                     /label="L(1)"
                     /ApEinfo_label="L"
                     /ApEinfo_fwdcolor="#f0a70f"
                     /ApEinfo_revcolor="green"
                     /ApEinfo_graphicformat="arrow_data {{0 1 2 0 0 -1} {} 0}
                     width 5 offset 0"
     misc_feature    143..148
                     /locus_tag="EcoRI"
                     /label="EcoRI"
                     /ApEinfo_label="EcoRI"
                     /ApEinfo_fwdcolor="cyan"
                     /ApEinfo_revcolor="green"
                     /ApEinfo_graphicformat="arrow_data {{0 1 2 0 0 -1} {} 0}
                     width 5 offset 0"
     misc_feature    86..105
                     /locus_tag="LYS2-A"
                     /label="LYS2-A"
                     /ApEinfo_label="LYS2-A"
                     /ApEinfo_fwdcolor="cyan"
                     /ApEinfo_revcolor="green"
                     /ApEinfo_graphicformat="arrow_data {{0 1 2 0 0 -1} {} 0}
                     width 5 offset 0"
     primer_bind     complement(174..191)
                     /locus_tag="olWDH1765"
                     /label="olWDH1765"
                     /ApEinfo_label="olWDH1765"
                     /ApEinfo_fwdcolor="#0080ff"
                     /ApEinfo_revcolor="#3a8553"
                     /ApEinfo_graphicformat="arrow_data {{0 1 2 0 0 -1} {} 0}
                     width 5 offset 0"
     terminator      complement(234..272)
                     /locus_tag="tGuo1"
                     /label="tGuo1"
                     /ApEinfo_label="tGuo1"
                     /ApEinfo_fwdcolor="#9d1b1c"
                     /ApEinfo_revcolor="#9d1b1c"
                     /ApEinfo_graphicformat="arrow_data {{0 0.5 0 1 2 0 0 -1 0
                     -0.5} {} 0} width 5 offset 0"
     primer_bind     complement(2147..2166)
                     /locus_tag="LYS2-B"
                     /label="LYS2-B"
                     /ApEinfo_label="LYS2-B"
                     /ApEinfo_fwdcolor="#004080"
                     /ApEinfo_revcolor="#00ff00"
                     /ApEinfo_graphicformat="arrow_data {{0 1 2 0 0 -1} {} 0}
                     width 5 offset 0"
ORIGIN
        1 GCGGCCGCTA CTTGTTTTCT TTTTTGTGCC TTTGTTACGT CTATATTCAT TGAAACTGAT
       61 TATTCGATTT TCTTCTTGCT GACCGCTTCT AGAGGCATCG CACAGTTTTA GCGAGGAAAA
      121 CTCTTCAATA GTTTTGCCAG CGGAATTCCA CTTGCAATTA CATAAAAAAT TCCGGCGGTT
      181 TTTCGCGTGT GACTCAATGT CGAAATACCT GCCTAATGAA CATGAACATC GCCTTTGAAA
      241 TGCCTGCACC TTTATTTCTA GACAGTTATA TAAGAAGCTA AGTCTTTCTC CTAATTCATA
      301 TTTAATTATT GTACATGGAC ATATCATACG TAATGCTCAA CCATGACTAA CGAAAAGGTC
      361 TGGATAGAGA AGTTGGATAA TCCAACTCTT TCAGTGTTAC CACATGACTT TTTACGCCCA
      421 CAACAAGAAC CTTATACGAA ACAAGCTACA TATTCGTTAC AGCTACCTCA GCTCGATGTG
      481 CCTCATGATA GTTTTTCTAA CAAATACGCT GTCGCTTTGA GTGTATGGGC TGCATTGATA
      541 TATAGAGTAA CCGGTGACGA TGATATTGTT CTTTATATTG CGAATAACAA AATCTTAAGA
      601 TTCAATATTC AACCAACGTG GTCATTTAAT GAGCTGTATT CTACAATTAA CAATGAGTTG
      661 AACAAGCTCA ATTCTATTGA GGCCAATTTT TCCTTTGACG AGCTAGCTGA AAAAATTCAA
      721 AGTTGCCAAG ATCTGGAAAG GACCCCTCAG TTGTTCCGTT TGGCCTTTTT GGAAAACCAA
      781 GATTTCAAAT TAGACGAGTT CAAGCATCAT TTAGTGGACT TTGCTTTGAA TTTGGATACC
      841 AGTAATAATG CGCATGTTTT GAACTTAATT TATAACAGCT TACTGTATTC GAATGAAAGA
      901 GTAACCATTG TTGCGGACCA ATTTACTCAA TATTTGACTG CTGCGCTAAG CGATCCATCC
      961 AATTGCATAA CTAAAATCTC TCTGATCACC GCATCATCCA AGGATAGTTT ACCTGATCCA
     1021 ACTAAGAACT TGGGCTGGTG CGATTTCGTG GGGTGTATTC ACGACATTTT CCAGGACAAT
     1081 GCTGAAGCCT TCCCAGAGAG AACCTGTGTT GTGGAGACTC CAACACTAAA TTCCGACAAG
     1141 TCCCGTTCTT TCACTTATCG CGACATCAAC CGCACTTCTA ACATAGTTGC CCATTATTTG
     1201 ATTAAAACAG GTATCAAAAG AGGTGATGTA GTGATGATCT ATTCTTCTAG GGGTGTGGAT
     1261 TTGATGGTAT GTGTGATGGG TGTCTTGAAA GCCGGCGCAA CCTTTTCAGT TATCGACCCT
     1321 GCATATCCCC CAGCCAGACA AACCATTTAC TTAGGTGTTG CTAAACCACG TGGGTTGATT
     1381 GTTATTAcat TTTGTTTGTT TATGTGTGTT TATTCGAAAC TAAGTTCTTG GTGTTTTAAA
     1441 ACTAAAAAAA AGACTAACTA TAAAAGTAGA ATTTAAGAAG TTTAAGAAAT AGATTTACAG
     1501 AATTACAATC AATACCTACC GTCTTTATAT ACTTATTAGT CAAGTAGGGG AATAATTTCA
     1561 GGGAACTGGT TTCAACCTTT TTTTTCAGCT TTTTCCAAAT CAGAGAGAGC AGAAGGTAAT
     1621 AGAAGGTGTA AGAAAATGAG ATAGATACAT GCGTGGGTCA ATTGCCTTGT GTCATCATTT
     1681 ACTCCAGGCA GGTTGCATCA CTCCATTGAG GTTGTGCCCG TTTTTTGCCT GTTTGTGCCC
     1741 CTGTTCTCTG TAGTTGCGCT AAGAGAATGG ACCTATGAAC TGATGGTTGG TGAAGAAAAC
     1801 AATATTTTGG TGCTGGGATT CTTTTTTTTT CTGGATGCCA GCTTAAAAAG CGGGCTCCAT
     1861 TATATTTAGT GGATGCCAGG AATAAACTGT TCACCCAGAC ACCTACGATG TTATATATTC
     1921 TGTGTAACCC GCCCCCTATT TTGGGCATGT ACGGGTTACA GCAGAATTAA AAGGCTAATT
     1981 TTTTGACTAA ATAAAGTTAG GAAAATCACT ACTATTAATT ATTTACGTAT TCTTTGAAAT
     2041 GGCAGTATTG ATAATGATAA ACTTTTCGGG TGATGTCACT TAAAAACTCC GAGAATAATA
     2101 TATAATAAGA GAATAAAATA TTAGTTATTG AATAAGAACT GTAAATCAGC TGGCGTTAGT
     2161 CTGCTAATGG CAGCTTCATC TTGGTTTATT GTAGCATGAA TCATATTTGC CTTTTTTTGC
     2221 GGCCGC     
//
