# Supplementary material for: Donor transcription suppresses D-loops in cis and promotes genome stability
Source: EMBO J. 2025 Aug 26;44(19):5595–617. doi: 10.1038/s44318-025-00541-x (PMC12489061; doi:10.1038/s44318-025-00541-x)
Supplement: Supplementary file 5 — Dataset EV1 [file 44318_2025_541_MOESM5_ESM.zip › Dataset EV1/Donor_lys2_pTetO2_L(1kb).str]

LOCUS       Donor_pTetO2_CYC        1753 bp    DNA        linear       20-JAN-2022
DEFINITION  .
ACCESSION   
VERSION     
SOURCE      .
  ORGANISM  .
COMMENT     
COMMENT     ApEinfo:methylated:1
FEATURES             Location/Qualifiers
     misc_feature    complement(1521..1590)
                     /locus_tag="LYS2 flanq 3'"
                     /label="LYS2 flanq 3'"
                     /ApEinfo_label="LYS2 flanq 3'"
                     /ApEinfo_fwdcolor="cyan"
                     /ApEinfo_revcolor="#b90746"
                     /ApEinfo_graphicformat="arrow_data {{0 1 2 0 0 -1} {} 0}
                     width 5 offset 0"
     misc_feature    476..1520
                     /locus_tag="L"
                     /label="L"
                     /ApEinfo_label="L"
                     /ApEinfo_fwdcolor="#f0a70f"
                     /ApEinfo_revcolor="green"
                     /ApEinfo_graphicformat="arrow_data {{0 1 2 0 0 -1} {} 0}
                     width 5 offset 0"
     misc_feature    143..148
                     /locus_tag="EcoRI"
                     /label="EcoRI"
                     /ApEinfo_label="EcoRI"
                     /ApEinfo_fwdcolor="cyan"
                     /ApEinfo_revcolor="green"
                     /ApEinfo_graphicformat="arrow_data {{0 1 2 0 0 -1} {} 0}
                     width 5 offset 0"
     primer_bind     complement(174..191)
                     /locus_tag="olWDH1765"
                     /label="olWDH1765"
                     /ApEinfo_label="olWDH1765"
                     /ApEinfo_fwdcolor="#0080ff"
                     /ApEinfo_revcolor="#3a8553"
                     /ApEinfo_graphicformat="arrow_data {{0 1 2 0 0 -1} {} 0}
                     width 5 offset 0"
     promoter        339..475
                     /locus_tag="pCYC1-TATA"
                     /label="pCYC1-TATA"
                     /ApEinfo_label="pCYC1-TATA"
                     /ApEinfo_fwdcolor="#346ee0"
                     /ApEinfo_revcolor="#346ee0"
                     /ApEinfo_graphicformat="arrow_data {{0 0.5 0 1 2 0 0 -1 0
                     -0.5} {} 0} width 5 offset 0"
     protein_bind    244..327
                     /locus_tag="TetO2 (TRE)"
                     /label="TetO2 (TRE)"
                     /ApEinfo_label="TetO2 (TRE)"
                     /ApEinfo_fwdcolor="cyan"
                     /ApEinfo_revcolor="green"
                     /ApEinfo_graphicformat="arrow_data {{0 0.5 0 1 2 0 0 -1 0
                     -0.5} {} 0} width 5 offset 0"
ORIGIN
        1 GCGGCCGCTA CTTGTTTTCT TTTTTGTGCC TTTGTTACGT CTATATTCAT TGAAACTGAT
       61 TATTCGATTT TCTTCTTGCT GACCGCTTCT AGAGGCATCG CACAGTTTTA GCGAGGAAAA
      121 CTCTTCAATA GTTTTGCCAG CGGAATTCCA CTTGCAATTA CATAAAAAAT TCCGGCGGTT
      181 TTTCGCGTGT GACTCAATGT CGAAATACCT GCCTAATGAA CATGAACATC GCCAATTCCT
      241 CGATCCCTAT CAGTGATAGA GAGTCGACAA AGTCGAGTTT CTCGATCCCT ATCAGTGATA
      301 GAGAGTCGAC AAAGTCGAGT TTCTCGATCG AGACCACTgc atgcatgtgc tctgtatgta
      361 tataaaactc ttgttttctt cttttctcta aatattcttt ccttatacat taggtccttt
      421 gtagcataaa ttactatact tctatagaca cgcaaacaca aatacaCACA CTAAAATGAC
      481 TAACGAAAAG GTCTGGATAG AGAAGTTGGA TAATCCAACT CTTTCAGTGT TACCACATGA
      541 CTTTTTACGC CCACAACAAG AACCTTATAC GAAACAAGCT ACATATTCGT TACAGCTACC
      601 TCAGCTCGAT GTGCCTCATG ATAGTTTTTC TAACAAATAC GCTGTCGCTT TGAGTGTATG
      661 GGCTGCATTG ATATATAGAG TAACCGGTGA CGATGATATT GTTCTTTATA TTGCGAATAA
      721 CAAAATCTTA AGATTCAATA TTCAACCAAC GTGGTCATTT AATGAGCTGT ATTCTACAAT
      781 TAACAATGAG TTGAACAAGC TCAATTCTAT TGAGGCCAAT TTTTCCTTTG ACGAGCTAGC
      841 TGAAAAAATT CAAAGTTGCC AAGATCTGGA AAGGACCCCT CAGTTGTTCC GTTTGGCCTT
      901 TTTGGAAAAC CAAGATTTCA AATTAGACGA GTTCAAGCAT CATTTAGTGG ACTTTGCTTT
      961 GAATTTGGAT ACCAGTAATA ATGCGCATGT TTTGAACTTA ATTTATAACA GCTTACTGTA
     1021 TTCGAATGAA AGAGTAACCA TTGTTGCGGA CCAATTTACT CAATATTTGA CTGCTGCGCT
     1081 AAGCGATCCA TCCAATTGCA TAACTAAAAT CTCTCTGATC ACCGCATCAT CCAAGGATAG
     1141 TTTACCTGAT CCAACTAAGA ACTTGGGCTG GTGCGATTTC GTGGGGTGTA TTCACGACAT
     1201 TTTCCAGGAC AATGCTGAAG CCTTCCCAGA GAGAACCTGT GTTGTGGAGA CTCCAACACT
     1261 AAATTCCGAC AAGTCCCGTT CTTTCACTTA TCGCGACATC AACCGCACTT CTAACATAGT
     1321 TGCCCATTAT TTGATTAAAA CAGGTATCAA AAGAGGTGAT GTAGTGATGA TCTATTCTTC
     1381 TAGGGGTGTG GATTTGATGG TATGTGTGAT GGGTGTCTTG AAAGCCGGCG CAACCTTTTC
     1441 AGTTATCGAC CCTGCATATC CCCCAGCCAG ACAAACCATT TACTTAGGTG TTGCTAAACC
     1501 ACGTGGGTTG ATTGTTATTA GGTTGAGCAT TACGTATGAT ATGTCCATGT ACAATAATTA
     1561 AATATGAATT AGGAGAAAGA CTTAGCTTCT TTTCGGGTGA TGTCACTTAA AAACTCCGAG
     1621 AATAATATAT AATAAGAGAA TAAAATATTA GTTATTGAAT AAGAACTGTA AATCAGCTGG
     1681 CGTTAGTCTG CTAATGGCAG CTTCATCTTG GTTTATTGTA GCATGAATCA TATTTGCCTT
     1741 TTTTTGCGGC CGC    
//
