# Supplementary material for: Donor transcription suppresses D-loops in cis and promotes genome stability
Source: EMBO J. 2025 Aug 26;44(19):5595–617. doi: 10.1038/s44318-025-00541-x (PMC12489061; doi:10.1038/s44318-025-00541-x)
Supplement: Supplementary file 5 — Dataset EV1 [file 44318_2025_541_MOESM5_ESM.zip › Dataset EV1/Donor_pTDH3-ade2-n.fsa]

LOCUS       pTDH3_ADE2_flank        3864 bp    DNA        linear       18-MAR-2025
DEFINITION  .
ACCESSION   
VERSION     
SOURCE      .
  ORGANISM  .
COMMENT     >ADE2 YOR128C SGDID:S000005654, JRIU01000141.1:11401..13116+/- 1kb
COMMENT     ApEinfo:methylated:1
FEATURES             Location/Qualifiers
     gene            1149..2864
                     /locus_tag="ADE2 "
                     /label="ADE2 "
                     /ApEinfo_label="ADE2 "
                     /ApEinfo_fwdcolor="#ff797d"
                     /ApEinfo_revcolor="#ff102f"
                     /ApEinfo_graphicformat="arrow_data {{0 0.5 0 1 2 0 0 -1 0
                     -0.5} {} 0} width 5 offset 0"
     regulatory      1149..1223
                     /regulatory_class="promoter"
                     /locus_tag="ADE2_Promoter"
                     /label="ADE2_Promoter"
                     /ApEinfo_label="ADE2_Promoter"
                     /ApEinfo_fwdcolor="#ff0000"
                     /ApEinfo_revcolor="green"
                     /ApEinfo_graphicformat="arrow_data {{0 0.5 0 1 2 0 0 -1 0
                     -0.5} {} 0} width 5 offset 0"
     gene            complement(2985..3864)
                     /locus_tag="RGA1"
                     /label="RGA1"
                     /ApEinfo_label="RGA1"
                     /ApEinfo_fwdcolor="#ff797d"
                     /ApEinfo_revcolor="#ff102f"
                     /ApEinfo_graphicformat="arrow_data {{0 0.5 0 1 2 0 0 -1 0
                     -0.5} {} 0} width 5 offset 0"
     regulatory      476..1148
                     /regulatory_class="promoter"
                     /locus_tag="pTDH3"
                     /label="pTDH3"
                     /ApEinfo_label="pTDH3"
                     /ApEinfo_fwdcolor="cyan"
                     /ApEinfo_revcolor="green"
                     /ApEinfo_graphicformat="arrow_data {{0 0.5 0 1 2 0 0 -1 0
                     -0.5} {} 0} width 5 offset 0"
     primer_bind     complement(3107..3129)
                     /locus_tag="ADE2-B"
                     /label="ADE2-B"
                     /ApEinfo_label="ADE2-B"
                     /ApEinfo_fwdcolor="#14c0bd"
                     /ApEinfo_revcolor="#4ec02b"
                     /ApEinfo_graphicformat="arrow_data {{0 0.5 0 1 2 0 0 -1 0
                     -0.5} {} 0} width 5 offset 0"
     ncRNA:sgRNA     1149..1149
                     /locus_tag="CRISPR-Guide"
                     /label="CRISPR-Guide"
                     /ApEinfo_label="CRISPR-Guide"
                     /ApEinfo_fwdcolor="cyan"
                     /ApEinfo_revcolor="green"
                     /ApEinfo_graphicformat="arrow_data {{0 0.5 0 1 2 0 0 -1 0
                     -0.5} {} 0} width 5 offset 0"
     misc_feature    complement(1150..1209)
                     /locus_tag="Homology_rev"
                     /label="Homology_rev"
                     /ApEinfo_label="Homology_rev"
                     /ApEinfo_fwdcolor="cyan"
                     /ApEinfo_revcolor="green"
                     /ApEinfo_graphicformat="arrow_data {{0 0.5 0 1 2 0 0 -1 0
                     -0.5} {} 0} width 5 offset 0"
     primer_bind     370..391
                     /locus_tag="ADE2-A"
                     /label="ADE2-A"
                     /ApEinfo_label="ADE2-A"
                     /ApEinfo_fwdcolor="#14c0bd"
                     /ApEinfo_revcolor="#4ec02b"
                     /ApEinfo_graphicformat="arrow_data {{0 0.5 0 1 2 0 0 -1 0
                     -0.5} {} 0} width 5 offset 0"
     primer_bind     complement(1368..1389)
                     /locus_tag="ADE2-5'end-Rev"
                     /label="ADE2-5'end-Rev"
                     /ApEinfo_label="ADE2-5'end-Rev"
                     /ApEinfo_fwdcolor="#14c0bd"
                     /ApEinfo_revcolor="#4ec02b"
                     /ApEinfo_graphicformat="arrow_data {{0 0.5 0 1 2 0 0 -1 0
                     -0.5} {} 0} width 5 offset 0"
ORIGIN
        1 CTACTAGAAA GAAGGGCGTC AAAAATCTGC TATGCTATTA CGAAATTACT CTATAGGTTA
       61 GAATGTCATC CCATAGGTAT GGCCCTTTTA AAGAAGTATC TCCACAGTCA ATTGCGAGAA
      121 GCCTATCTAG AATCAAAACG ACACTTTATT TCCAAAAAGG GAGATTCGAC CAACACTTCC
      181 TCTACCATTG CATCATCATC TTTCGCTGGC GCATCTGTTC CTCTATCTTC AAACGAATCA
      241 GGAATGCTAA ACGGCTTGAA GCAAATTAAC GAACAACAAG AATCTACATT ATAAACCACT
      301 CAAAAGGAAG ACTAGTAACG CCGTATCGTG ATTAACGTAT TACATAAGTT ACAGGATTCA
      361 TGCTTATGGG TAAGCTATTT CGCCCAATGT GTCCATCTGA CATTACTATT TTGCATTTTA
      421 ATTTAATTAG AACTTGACTA GCGCACTACC AGTATATCAT CTCATTTCCG TAAATagttt
      481 atcattatca atactgccat ttcaaagaat acgtaaataa ttaatagtag tgattttcct
      541 aactttattt agtcaaaaaa ttagcctttt aattctgctg taacccgtac atgcccaaaa
      601 tagggggcgg gttacacaga atatataaca tcgtaggtgt ctgggtgaac agtttattcc
      661 tggcatccac taaatataat ggagcccgct ttttaagctg gcatccagaa aaaaaaagaa
      721 tcccagcacc aaaatattgt tttcttcacc aaccatcagt tcataggtcc attctcttag
      781 cgcaactaca gagaacaggg gcacaaacag gcaaaaaacg ggcacaacct caatggagtg
      841 atgcaacctg cctggagtaa atgatgacac aaggcaattg acccacgcat gtatctatct
      901 cattttctta caccttctat taccttctgc tctctctgat ttggaaaaag ctgaaaaaaa
      961 aggttgaaac cagttccctg aaattattcc cctacttgac taataagtat ataaagacgg
     1021 taggtattga ttgtaattct gtaaatctat ttcttaaact tcttaaattc tacttttata
     1081 gttagtcttt tttttagttt taaaacacca agaacttagt ttcgaataaa cacacataaa
     1141 caaacaaaAT GGATTCTAGA ACAGTTGGTA TATTGGGAGG GGGACAATTG GGACGTATGA
     1201 TTGTTGAGGC AGCTAACAGG CTCAACATTA AGACGGTAAT ACTAGATGCT GAAAATTCTC
     1261 CTGCCAAACA AATAAGCAAC TCCAATGACC ACGTTAATGG CTCCTTTTCC AATCCTCTTG
     1321 ATATCGAAAA ACTAGCTTAA AAATGTGATG TGCTAACGAT TGAGATTGAG CATGTTGATG
     1381 TTCCTACACT AAAGAATCTT CAAGTAAAAC ATCCCAAATT AAAAATTTAC CCTTCTCCAG
     1441 AAACAATCGG ATTGATACAA GACAAATATA TTCAAAAAGA GCATTTAATC AAAAATGGTA
     1501 TAGCAGTTAC CCAAAGTGTC CCTGTGGAAC AAGCCAGTGA GACGTCCCTA TTGAATGTTG
     1561 GAAGAGATTT GGGTTTTCCA TTCGTCTTGA AGTCGAGGAC TTTGGCATAC GATGGAAGAG
     1621 GTAACTTCGT TGTAAAGAAT AAGGAAATGA TTCCGGAAGC TTTGGAAGTA CTGAAGGATC
     1681 GTCCTTTGTA CGCCGAAAAA TGGGCACCAT TTACTAAAGA ATTAGCAGTC ATGATTGTGA
     1741 GATCTGTTAA CGGTTTAGTG TTTTCTTACC CAATTGTAGA GACTATCCAC AAGGACAATA
     1801 TTTGTGACTT ATGTTATGCG CCTGCTAGAG TTCCGGACTC CGTTCAACTT AAGGCGAAGT
     1861 TGTTGGCAGA AAATGCAATC AAATCTTTTC CCGGTTGTGG TATATTTGGT GTGGAAATGT
     1921 TCTATTTAGA AACAGGGGAA TTGCTTATTA ACGAAATTGC CCCAAGGCCT CACAACTCTG
     1981 GACATTATAC CATTGATGCT TGCGTCACTT CTCAATTTGA AGCTCATTTG AGATCAATAT
     2041 TGGATTTGCC AATGCCAAAG AATTTCACAT CTTTCTCCAC CATTACAACG AACGCCATTA
     2101 TGCTAAATGT TCTTGGAGAC AAACATACAA AAGATAAAGA GCTAGAAACT TGCGAAAGAG
     2161 CATTGGCGAC TCCAGGTTCC TCAGTGTACT TATATGGAAA AGAGTCTAGA CCTAACAGAA
     2221 AAGTAGGTCA CATAAATATT ATTGCCTCCA GTATGGCGGA ATGTGAACAA AGGCTGAACT
     2281 ACATTACAGG TAGAACTGAT ATTCCAATCA AAATCTCTGT CGCTCAAAAG TTGGACTTGG
     2341 AAGCAATGGT CAAACCATTG GTTGGAATCA TCATGGGATC AGACTCTGAC TTGCCGGTAA
     2401 TGTCTGCCGC ATGTGCGGTT TTAAAAGATT TTGGCGTTCC ATTTGAAGTG ACAATAGTCT
     2461 CTGCTCATAG AACTCCACAT AGGATGTCAG CATATGCTAT TTCCGCAAGC AAGCGTGGAA
     2521 TTAAAACAAT TATCGCTGGA GCTGGTGGGG CTGCTCACTT GCCAGGTATG GTGGCTGCAA
     2581 TGACACCACT TCCTGTCATC GGTGTGCCCG TAAAAGGTTC TTGTCTAGAT GGAGTAGATT
     2641 CTTTACATTC AATTGTGCAA ATGCCTAGAG GTGTTCCAGT AGCTACCGTC GCTATTAATA
     2701 ATAGTACGAA CGCTGCGCTG TTGGCTGTCA GACTGCTTGG CGCTTATGAT TCAAGTTATA
     2761 CAACAAAAAT GGAACAGTTT TTATTAAAGC AAGAAGAAGA AGTTCTTGTC AAAGCACAAA
     2821 AGTTAGAAAC TGTCGGTTAC GAAGCTTATC TAGAAAACAA GTAATATATA AGTTTATTGA
     2881 TATACTTGCA CAGCAAATAA TATAAAATGA TATACCTATT TTTTAGGCTT TGTTATGATT
     2941 ACATCAAATG TGGACTTCAT ACATAGAAAT CAACGCTTAC AGGTGTCCTT TTTTAAGAAT
     3001 TTCATACATA AGATCACTTA TTATACATAC ATACATATCG AGTAACAAGA AGCAAGGAAT
     3061 AATTACCTGC TTAAGTCTGC AATTAAAAAA ATAACGTTTC GATACAGTTC ATATAAGGCG
     3121 GCTCAATGCA TCACCGAGGA TAGCGCTACG TCAGGATATC TTTGTAGTTC CCAAATATAA
     3181 ATGCGACAAT ATAGTTTCTT TCTTTCATAT CAATAATATC CTTTTCTCCA CTGAAATCAC
     3241 GAATCAAACC TGGAGCAAAA ACTAAAGCCA AATTATAAAG CGTCATTCGA TTCCAGTGAC
     3301 TGTACCGTGT AACCTTTTCT ATATGTTCAC TCAGTACTCT TAACACCCTA TAATGTTCCC
     3361 TTGGAAGGTC TTCCAATATG TTTTTTAAAG CGCCCTTGCT CGACATATAA GTGTCCGAAT
     3421 TTTTTGCTTC TAAGGACAAC TTTCCTCCAA CAAATGGCAA GTTTTCCATC ATTTTTCTAG
     3481 ATTTAACTAA CCTCATCAAC GGCTCGTATA TTTGAAAGGT AAAGATAGGG TTGGGGAGCT
     3541 TTCTTAAGTA TCGCTTCAAC ACACCAGTAA CAGCGTTGAG ATCTTGTTCC GTTAAAATAT
     3601 TTGGCGTTTC GGTATTTTGT TGTACTTTCC ATGCAGAAAA TTGCTTTTCT ATTTCTTCTA
     3661 TGACTAGCTG GGAACCTGAT TTTCTATAAA TGCCCTCCGA TCTCATATTT TCTTCGTCTG
     3721 ATTCAATAAA ATCTATGCAG ACAGATAGTA TCATCGGTAT TTCATTGTTT TCATAATTGC
     3781 ACCTAGCAAC GAGACTTGAA CCATACAAAT TGCTTCCATC CAAATATTCT TCTCCATCTT
     3841 TACTTTGTCC CATATTTGCA TCGT   
//
