# Supplementary material for: Donor transcription suppresses D-loops in cis and promotes genome stability
Source: EMBO J. 2025 Aug 26;44(19):5595–617. doi: 10.1038/s44318-025-00541-x (PMC12489061; doi:10.1038/s44318-025-00541-x)
Supplement: Supplementary file 5 — Dataset EV1 [file 44318_2025_541_MOESM5_ESM.zip › Dataset EV1/DSB-inducible_L(1kb)-HOcs-Y(1kb).gb]

LOCUS       DSB_inducible_L_        5965 bp    DNA        circular     23-JUN-2025
DEFINITION  synthetic circular DNA
ACCESSION   .
VERSION     .
KEYWORDS    .
SOURCE      synthetic DNA construct
  ORGANISM  synthetic DNA construct
REFERENCE   1  (bases 1 to 5965)
  AUTHORS   .
  TITLE     Direct Submission
  JOURNAL   Exported Monday, Jun 23, 2025 from SnapGene Viewer 5.2.0
            https://www.snapgene.com
COMMENT     UUID: a069fa66-db28-4977-a5d0-0f6cb87f8774 Type: Natural
            SequenceClass: UNA TransformedInto: unspecified Comments: URA3 (800
            pb) avec 1500 pb devant et derri�re<br>
COMMENT     ApEinfo:methylated:1
FEATURES             Location/Qualifiers
     misc_feature    3103..4126
                     /locus_tag="Y"
                     /label="Y"
                     /ApEinfo_label="Y"
                     /ApEinfo_fwdcolor="#0f53f0"
                     /ApEinfo_revcolor="green"
                     /ApEinfo_graphicformat="arrow_data {{0 1 2 0 0 -1} {} 0}
                     width 5 offset 0"
     misc_feature    1932..2972
                     /locus_tag="L"
                     /label="L"
                     /ApEinfo_label="L"
                     /ApEinfo_fwdcolor="#f0a70f"
                     /ApEinfo_revcolor="green"
                     /ApEinfo_graphicformat="arrow_data {{0 1 2 0 0 -1} {} 0}
                     width 5 offset 0"
     misc_feature    647..666
                     /locus_tag="URA3-A2"
                     /label="URA3-A2"
                     /ApEinfo_label="URA3-A2"
                     /ApEinfo_fwdcolor="cyan"
                     /ApEinfo_revcolor="green"
                     /ApEinfo_graphicformat="arrow_data {{0 1 2 0 0 -1} {} 0}
                     width 5 offset 0"
     misc_feature    1382..1402
                     /locus_tag="olWDH1768"
                     /label="olWDH1768"
                     /ApEinfo_label="olWDH1768"
                     /ApEinfo_fwdcolor="#0080ff"
                     /ApEinfo_revcolor="#00c100"
                     /ApEinfo_graphicformat="arrow_data {{0 1 2 0 0 -1} {} 0}
                     width 5 offset 0"
     misc_feature    1706..1725
                     /locus_tag="olWDH1872"
                     /label="olWDH1872"
                     /ApEinfo_label="olWDH1872"
                     /ApEinfo_fwdcolor="#0080ff"
                     /ApEinfo_revcolor="#00c100"
                     /ApEinfo_graphicformat="arrow_data {{0 1 2 0 0 -1} {} 0}
                     width 5 offset 0"
     misc_feature    2973..2978
                     /locus_tag="EcoRI(2)"
                     /label="EcoRI(2)"
                     /ApEinfo_label="EcoRI(2)"
                     /ApEinfo_fwdcolor="#00ffff"
                     /ApEinfo_revcolor="#00ffff"
                     /ApEinfo_graphicformat="arrow_data {{0 0.5 0 1 2 0 0 -1 0
                     -0.5} {} 0} width 5 offset 0"
     misc_feature    complement(1814..1831)
                     /locus_tag="olWDH1873"
                     /label="olWDH1873"
                     /ApEinfo_label="olWDH1873"
                     /ApEinfo_fwdcolor="#0080ff"
                     /ApEinfo_revcolor="#00c100"
                     /ApEinfo_graphicformat="arrow_data {{0 1 2 0 0 -1} {} 0}
                     width 5 offset 0"
     misc_feature    1278..1283
                     /locus_tag="HindIII"
                     /label="HindIII"
                     /ApEinfo_label="HindIII"
                     /ApEinfo_fwdcolor="#ff0000"
                     /ApEinfo_revcolor="green"
                     /ApEinfo_graphicformat="arrow_data {{0 1 2 0 0 -1} {} 0}
                     width 5 offset 0"
     misc_feature    1506..1511
                     /locus_tag="EcoRI(1)"
                     /label="EcoRI(1)"
                     /ApEinfo_label="EcoRI(1)"
                     /ApEinfo_fwdcolor="cyan"
                     /ApEinfo_revcolor="green"
                     /ApEinfo_graphicformat="arrow_data {{0 1 2 0 0 -1} {} 0}
                     width 5 offset 0"
     misc_feature    complement(1345..1364)
                     /locus_tag="olWDH2010"
                     /label="olWDH2010"
                     /ApEinfo_label="olWDH2010"
                     /ApEinfo_fwdcolor="#0080ff"
                     /ApEinfo_revcolor="#00c100"
                     /ApEinfo_graphicformat="arrow_data {{0 1 2 0 0 -1} {} 0}
                     width 5 offset 0"
     misc_feature    1203..1224
                     /locus_tag="olWDH2012"
                     /label="olWDH2012"
                     /ApEinfo_label="olWDH2012"
                     /ApEinfo_fwdcolor="#0080ff"
                     /ApEinfo_revcolor="#00c100"
                     /ApEinfo_graphicformat="arrow_data {{0 1 2 0 0 -1} {} 0}
                     width 5 offset 0"
     misc_feature    4127..4516
                     /locus_tag="Random DNA"
                     /label="Random DNA"
                     /ApEinfo_label="Random DNA"
                     /ApEinfo_fwdcolor="#7eff74"
                     /ApEinfo_revcolor="#7eff74"
                     /ApEinfo_graphicformat="arrow_data {{0 0.5 0 1 2 0 0 -1 0
                     -0.5} {} 0} width 5 offset 0"
     misc_feature    4530..4535
                     /locus_tag="EcoRI 3"
                     /label="EcoRI 3"
                     /ApEinfo_label="EcoRI 3"
                     /ApEinfo_fwdcolor="#00ffff"
                     /ApEinfo_revcolor="#00ffff"
                     /ApEinfo_graphicformat="arrow_data {{0 0.5 0 1 2 0 0 -1 0
                     -0.5} {} 0} width 5 offset 0"
     3'UTR           4551..4581
                     /locus_tag="URA3-3UTR"
                     /label="URA3-3UTR"
                     /ApEinfo_label="URA3-3UTR"
                     /ApEinfo_fwdcolor="#f76ca1"
                     /ApEinfo_revcolor="#008040"
                     /ApEinfo_graphicformat="arrow_data {{0 0.5 0 1 2 0 0 -1 0
                     -0.5} {} 0} width 5 offset 0"
     misc_feature    4584..4584
                     /locus_tag="Twist change"
                     /label="Twist change"
                     /ApEinfo_label="Twist change"
                     /ApEinfo_fwdcolor="#7eff74"
                     /ApEinfo_revcolor="#7eff74"
                     /ApEinfo_graphicformat="arrow_data {{0 0.5 0 1 2 0 0 -1 0
                     -0.5} {} 0} width 5 offset 0"
     promoter        1279..1478
                     /locus_tag="URA3-promoter"
                     /label="URA3-promoter"
                     /ApEinfo_label="URA3-promoter"
                     /ApEinfo_fwdcolor="#ff7a00"
                     /ApEinfo_revcolor="green"
                     /ApEinfo_graphicformat="arrow_data {{0 1 2 0 0 -1} {} 0}
                     width 5 offset 0"
     misc_feature    1542..1868
                     /locus_tag="PhiX174"
                     /label="PhiX174"
                     /ApEinfo_label="PhiX174"
                     /ApEinfo_fwdcolor="#ff80ff"
                     /ApEinfo_revcolor="green"
                     /ApEinfo_graphicformat="arrow_data {{0 1 2 0 0 -1} {} 0}
                     width 5 offset 0"
     misc_feature    complement(1610..1629)
                     /locus_tag="olWDH1764"
                     /label="olWDH1764"
                     /ApEinfo_label="olWDH1764"
                     /ApEinfo_fwdcolor="#0080ff"
                     /ApEinfo_revcolor="#00c100"
                     /ApEinfo_graphicformat="arrow_data {{0 1 2 0 0 -1} {} 0}
                     width 5 offset 0"
     primer_bind     1932..1954
                     /locus_tag="LYS2-F(SalI)trunc."
                     /label="LYS2-F(SalI)trunc."
                     /ApEinfo_label="LYS2-F(SalI)trunc."
                     /ApEinfo_fwdcolor="#004080"
                     /ApEinfo_revcolor="#00ff00"
                     /ApEinfo_graphicformat="arrow_data {{0 1 2 0 0 -1} {} 0}
                     width 5 offset 0"
     misc_feature    2980..3053
                     /locus_tag="117 bp HOcs"
                     /label="117 bp HOcs"
                     /ApEinfo_label="117 bp HOcs"
                     /ApEinfo_fwdcolor="#ff0000"
                     /ApEinfo_revcolor="green"
                     /ApEinfo_graphicformat="arrow_data {{0 1 2 0 0 -1} {} 0}
                     width 5 offset 0"
     misc_feature    3034..3053
                     /locus_tag="olWDH1766"
                     /label="olWDH1766"
                     /ApEinfo_label="olWDH1766"
                     /ApEinfo_fwdcolor="#0080ff"
                     /ApEinfo_revcolor="#00c100"
                     /ApEinfo_graphicformat="arrow_data {{0 1 2 0 0 -1} {} 0}
                     width 5 offset 0"
     misc_feature    3054..3096
                     /locus_tag="117 bp HOcs(1)"
                     /label="117 bp HOcs(1)"
                     /ApEinfo_label="117 bp HOcs"
                     /ApEinfo_fwdcolor="#ff0000"
                     /ApEinfo_revcolor="green"
                     /ApEinfo_graphicformat="arrow_data {{0 1 2 0 0 -1} {} 0}
                     width 5 offset 0"
     misc_feature    3054..3054
                     /locus_tag="olWDH1766(1)"
                     /label="olWDH1766(1)"
                     /ApEinfo_label="olWDH1766"
                     /ApEinfo_fwdcolor="#0080ff"
                     /ApEinfo_revcolor="#00c100"
                     /ApEinfo_graphicformat="arrow_data {{0 1 2 0 0 -1} {} 0}
                     width 5 offset 0"
     primer_bind     complement(4967..4985)
                     /locus_tag="URA3-B2"
                     /label="URA3-B2"
                     /ApEinfo_label="URA3-B2"
                     /ApEinfo_fwdcolor="#1080ef"
                     /ApEinfo_revcolor="#f409fb"
                     /ApEinfo_graphicformat="arrow_data {{0 1 2 0 0 -1} {} 0}
                     width 5 offset 0"
     misc_feature    complement(4628..4648)
                     /locus_tag="olWDH1767"
                     /label="olWDH1767"
                     /ApEinfo_label="olWDH1767"
                     /ApEinfo_fwdcolor="#0080ff"
                     /ApEinfo_revcolor="#00c100"
                     /ApEinfo_graphicformat="arrow_data {{0 1 2 0 0 -1} {} 0}
                     width 5 offset 0"
ORIGIN
        1 GAGGAGAAAG AATTAGGAAA GTTCATACTT CAAAAAGTTT TCCAACTTTC TCACACGAAA
       61 GGCCTCACGA AAAGGACTGT TCGTAGAATG CTAACATACA AAATTTTGTT AATTTCGTTA
      121 TGTGCGGATC AGACGGAGTA CTTGTCCAAA TTAATAAACG ATGAGCTGTT AAAAAAGGGG
      181 GATATTTTTA CCCAAAAATT TTTTGCAACT AATCAAGGTA AGGAATTTTT GAAGAGACTA
      241 TTTTCATTGA CCGAATCAGA GTTTTATAGA GGATTTTTAC TAGGAAATGA GAATTTTTGG
      301 AAATTTTTAA GAAAAGTTAC AGCAATGAAA GAGCAGAGCG AGAGCATTTT TGAATATTTA
      361 AATGAATCGA TCAAGACAGA CAGCAATATT TTGACAAATG AGAACTTCAT GTGGGTCCTA
      421 GGACTATTAG ATGAAATTTC ATCAATGGGT GCCGTTGGAA ATCACTGGGA AATAGAATAC
      481 AAGAAATTGA CAGAAAGTGG TCATAAAATT GATAAGGAGA ATCCATACAA GAAATCGATC
      541 GAATTATCAT TGAAATCCAT TCAACTAACA TCACACTTGC TGGAAGATAA TAACGATCTG
      601 CGTAAAAACG AGATATTCGC TATTATTCAA GCTTTGGCAC ATCAATGCAT CAATCCGTGT
      661 AAGCAGATAA GTGAATTTGC AGTGGTAACG CTAGAGCAGA CGCTCATCAA TAAAATCGAA
      721 ATTCCAACTA ATGAGATGGA ATCGGTAGAA GAATTAATTG AGGGCGGATT ACTACCGTTG
      781 CTAAATTCGA GTGAAACACA GGAAGACCAG AAAATCCTCA TTTCATCCAT ATTAACAATA
      841 ATTTCAAATG TTTATTTGCA TTATTTGAAA CTAGGGAAGA CAAGCAACGA AACGTTTTTG
      901 AAAATTTTGA GTATTTTCAA TAAATTTGTA GAGGACTCAG ATATTGAAAA AAAGCTACAG
      961 CAATTAATAC TTGATAAGAA GAGTATTGAG AAGGGCAACG GTTCATCATC TCATGGATCT
     1021 GCACATGAAC AAACACCAGA GTCAAACGAC GTTGAAATTG AGGCTACTGC GCCAATTGAT
     1081 GACAATACAG ACGATGATAA CAAACCGAAG TTATCTGATG TAGAAAAGGA TTAAAGATGC
     1141 TAAGAGATAG TGATGATATT TCATAAATAA TGTAATTCTA TATATGTTAA TTACCTTTTT
     1201 TGCGAGGCAT ATTTATGGTG AAGGATAAGT TTTGACCATC AAAGAAGGTT AATGTGGCTG
     1261 TGGTTTCAGG GTCCATAAAG CTTTTCAATT CATCTTTTTT TTTTTTGTTC TTTTTTTTGA
     1321 TTCCGGTTTC TTTGAAATTT TTTTGATTCG GTAATCTCCG AGCAGAAGGA AGAACGAAGG
     1381 AAGGAGCACA GACTTAGATT GGTATATATA CGCATATGTG GTGTTGAAGA AACATGAAAT
     1441 TGCCCAGTAT TCTTAACCCA ACTGCACAGA ACAAAAACCT GCAGaaaGCA TGCaatGGAT
     1501 CCccaGAATT CattGACGTC ctcCAATTGg ttCATATGtt tcattcaggc ttctgccgtt
     1561 ttggatttaa ccgaagatga tttcgatttt ctgacgagta acaaagtttg gattgctact
     1621 gaccgctctc gtgctcgtcg ctgcgttgag gcttgcgttt atggtacgct ggactttgtg
     1681 ggataccctc gctttcctgc tcctgttgag tttattgctg ccgtcattgc ttattatgtt
     1741 catcccgtca acattcaaac ggcctgtctc atcatggaag gcgctgaatt tacggaaaac
     1801 attattaatg gcgtcgagcg tccggttaaa gccgctgaat tgttcgcgtt taccttgcgt
     1861 gtacgcgcGA TCaAGCTatt CCATGGAAAa gatctTTTac gcgtAAAggt accCCActta
     1921 agAAAgagct cCTAACGAAA AGGTCTGGAT AGAGAAGTTG GATAATCCAA CTCTTTCAGT
     1981 GTTACCACAT GACTTTTTAC GCCCACAACA AGAACCTTAT ACGAAACAAG CTACATATTC
     2041 GTTACAGCTA CCTCAGCTCG ATGTGCCTCA TGATAGTTTT TCTAACAAAT ACGCTGTCGC
     2101 TTTGAGTGTA TGGGCTGCAT TGATATATAG AGTAACCGGT GACGATGATA TTGTTCTTTA
     2161 TATTGCGAAT AACAAAATCT TAAGATTCAA TATTCAACCA ACGTGGTCAT TTAATGAGCT
     2221 GTATTCTACA ATTAACAATG AGTTGAACAA GCTCAATTCT ATTGAGGCCA ATTTTTCCTT
     2281 TGACGAGCTA GCTGAAAAAA TTCAAAGTTG CCAAGATCTG GAAAGGACCC CTCAGTTGTT
     2341 CCGTTTGGCC TTTTTGGAAA ACCAAGATTT CAAATTAGAC GAGTTCAAGC ATCATTTAGT
     2401 GGACTTTGCT TTGAATTTGG ATACCAGTAA TAATGCGCAT GTTTTGAACT TAATTTATAA
     2461 CAGCTTACTG TATTCGAATG AAAGAGTAAC CATTGTTGCG GACCAATTTA CTCAATATTT
     2521 GACTGCTGCG CTAAGCGATC CATCCAATTG CATAACTAAA ATCTCTCTGA TCACCGCATC
     2581 ATCCAAGGAT AGTTTACCTG ATCCAACTAA GAACTTGGGC TGGTGCGATT TCGTGGGGTG
     2641 TATTCACGAC ATTTTCCAGG ACAATGCTGA AGCCTTCCCA GAGAGAACCT GTGTTGTGGA
     2701 GACTCCAACA CTAAATTCCG ACAAGTCCCG TTCTTTCACT TATCGCGACA TCAACCGCAC
     2761 TTCTAACATA GTTGCCCATT ATTTGATTAA AACAGGTATC AAAAGAGGTG ATGTAGTGAT
     2821 GATCTATTCT TCTAGGGGTG TGGATTTGAT GGTATGTGTG ATGGGTGTCT TGAAAGCCGG
     2881 CGCAACCTTT TCAGTTATCG ACCCTGCATA TCCCCCAGCC AGACAAACCA TTTACTTAGG
     2941 TGTTGCTAAA CCACGTGGGT TGATTGTTAT TAgaattcaT CTAAATAAAT TCGTTTTCAA
     3001 TGATTAAAAT AGCATAGTCG GGTTTTTCTT TTAGTTTCAG CTTTCCGCAA CA*GTATAAT
     3061 TTTATAAACC CTGGTTTTGG TTTTGTAGAG TGGTTGaagc ttGAGCTGCT GGACAATTGG
     3121 ATCAACTAGT AGAAGATTAC ATCAATGATG AATTGGAGAT TGTTTCAAGA ATCAATTCCA
     3181 TCGCTATTCA AGAAAATGGT ACCATTGAAG GTGGCAAATT GGACAATGGC GAGGATGTTT
     3241 TGGCTCCATA TGATCACTAC AAAGACACCA GAACAGGTGT TGTAGTTGGA CCAGATTCCA
     3301 ACCCAACCCT ATCTTTCACA TCTGGTTCCG AAGGTATTCC TAAGGGTGTT CTTGGTAGAC
     3361 ATTTTTCCTT GGCTTATTAT TTCAATTGGA TGTCCAAAAG GTTCAACTTA ACAGAAAATG
     3421 ATAAATTCAC AATGCTGAGC GGTATTGCAC ATGATCCAAT TCAAAGAGAT ATGTTTACAC
     3481 CATTATTTTT AGGTGCCCAA TTGTATGTCC CTACTCAAGA TGATATTGGT ACACCGGGCC
     3541 GTTTAGCGGA ATGGATGAGT AAGTATGGTT GCACAGTTAC CCATTTAACA CCTGCCATGG
     3601 GTCAATTACT TACTGCCCAA GCTACTACAC CATTCCCTAA GTTACATCAT GCGTTCTTTG
     3661 TGGGTGACAT TTTAACAAAA CGTGATTGTC TGAGGTTACA AACCTTGGCA GAAAATTGCC
     3721 GTATTGTTAA TATGTACGGT ACCACTGAAA CACAGCGTGC AGTTTCTTAT TTCGAAGTTA
     3781 AATCAAAAAA TGACGATCCA AACTTTTTGA AAAAATTGAA AGATGTCATG CCTGCTGGTA
     3841 AAGGTATGTT GAACGTTCAG CTACTAGTTG TTAACAGGAA CGATCGTACT CAAATATGTG
     3901 GTATTGGCGA AATAGGTGAG ATTTATGTTC GTGCAGGTGG TTTGGCCGAA GGTTATAGAG
     3961 GATTACCAGA ATTGAATAAA GAAAAATTTG TGAACAACTG GTTTGTTGAA AAAGATCACT
     4021 GGAATTATTT GGATAAGGAT AATGGTGAAC CTTGGAGACA ATTCTGGTTA GGTCCAAGAG
     4081 ATAGATTGTA CAGAACGGGT GATTTAGGTC GTTATCTACC AAACGGgaaa ccaatacaaa
     4141 ggcttcatcc tcacttacat gaaagcaaac gcagaataat gattactatt tcgatacgtg
     4201 aaacatatcc catggtagtc caaagactta aaagtctatc acctctaggg cccttttctg
     4261 gatataaacg ccaagttgaa tccgtatttg gagctacgat ggatgagtct ggatgaaacg
     4321 tgcttcattt ataccgtaag tagggtcgac caagaaccgc aagatgcatc agtgtacaaa
     4381 taattgtcaa taaaccatcg tgttttgaaa atagtatcag catctttaag tggtctcaat
     4441 taagcatgga ttacagtgtt tactctatct tgtggttact cataatctgt aatccagctc
     4501 aagtcaagcc attgccgtcg acggctctag aattctcgag ttaacccggg aatctcggtc
     4561 gtaatgattt ctataatgac gaataaaaaa aaaTTGGAAA GAAAAAGCTT CATGGCCTTT
     4621 ATAAAAAGGA ACTATCCAAT ACCTCGCCAG AACCAAGTAA CAGTATTTTA CGGGGCACAA
     4681 ATCAAGAACA ATAAGACAGG ACTGTAAAGA TGGACGCATT GAACTCCAAA GAACAACAAG
     4741 AGTTCCAAAA AGTAGTGGAA CAAAAGCAAA TGAAGGATTT CATGCGTTTG TACTCTAATC
     4801 TGGTAGAAAG ATGTTTCACA GACTGTGTCA ATGACTTCAC AACATCAAAG CTAACCAATA
     4861 AGGAACAAAC ATGCATCATG AAGTGCTCAG AAAAGTTCTT GAAGCATAGC GAACGTGTAG
     4921 GGCAGCGTTT CCAAGAACAA AACGCTGCCT TGGGACAAGG CTTGGGCCGA TAAGGTGTAC
     4981 TGGCGTATAT ATATCTAATT ATGTATCTCT GGTGTAGCCC ATTTTTAGCA TGTAAATATA
     5041 AAGAGAAACC ATATCTAATC TAACCAAATC CAAACAAAAT TCAATAGTTA CTATCGCTTT
     5101 TTTCTTTCTG TATCGCAAAT AAGTGAAAAT TAAAAAAGAA AGATTAAATT GGAAGTTGGA
     5161 TATGGGCTGG AACAGCAGCA GTAATCGGTA TCGGGTTCGC CACTAATGAC GTCCTACGAT
     5221 TGCACTCAAC AGACCTTGAC GCTCACGCCG TAGCGGGCGA CAAGTCAAAC GGAACAACCG
     5281 TTGCCGTTCC CATCGGAGTC CGACCTAGGC CGAACTCCGT GAATTTCTGA TAACAACGGT
     5341 CGGTAAAGAC TGGTTCCCCA GTATATTTCT TCTCTCAGGA GCAGGGGCCA ATGCCAAAAG
     5401 CGACATTAAC CCGGAGGACA AGGCTCCACT GTGTTCCACC GAATTTCCCA CCTGATAATA
     5461 TCTGATAACC CGCCCATAGG TGGGGATCCT TCTGTAAACA GGTTTCTTAA TCGTAGGAAT
     5521 TACCACTGTT CCACTGCCAA TCGCAGCTCC CAGAGTTTCG TTCCCAGCCG CGAGCACCAC
     5581 AGCGTACCAT GTGCGCCACG AGGCCTCAAA CGTAAAACAA TCGAAACGAA AAGAAACAGA
     5641 CTATAGGGGA GTATAGAGAC AGCCGGCCAA TAAGAAGAGG AAAAAGAAAT ACTAGCGTTT
     5701 ATCAATGTGG GTCGTTAACA TATCCTGTTG ACAATGATTA CAGGTTAAAA GGTAGCGTAA
     5761 GTGAATATTA ACTATGGATA TTCTTATACT TAGATAAGAG ACATATAAAA CACACGATGA
     5821 TTGATTGATT TTTATGACCA ATATATGTAA TTCGTAATTC AGATAGTTTT TATACTTTTA
     5881 ATGTGTGCCG AACCATATTA CTAGTATATG TAACTACCAT GTTATGTTCA ATTGGCAGAT
     5941 CTTTAACTCG GCTTTAGTTA TCCAA   
//
