# Supplementary material for: Donor transcription suppresses D-loops in cis and promotes genome stability
Source: EMBO J. 2025 Aug 26;44(19):5595–617. doi: 10.1038/s44318-025-00541-x (PMC12489061; doi:10.1038/s44318-025-00541-x)
Supplement: Supplementary file 5 — Dataset EV1 [file 44318_2025_541_MOESM5_ESM.zip › Dataset EV1/DSB-inducible_L(1kb)-HOcs.ape]

LOCUS       DSB_inducible_L_        4539 bp    DNA        linear       11-FEB-2025
ACCESSION   
VERSION     
SOURCE      .
  ORGANISM  .
COMMENT     URA3 (800 pb) avec 1500 pb devant et derrire
COMMENT     ApEinfo:methylated:0
FEATURES             Location/Qualifiers
     misc_feature    1932..2972
                     /locus_tag="L"
                     /label="L"
                     /ApEinfo_label="L"
                     /ApEinfo_fwdcolor="#f0a70f"
                     /ApEinfo_revcolor="green"
                     /ApEinfo_graphicformat="arrow_data {{0 1 2 0 0 -1} {} 0}
                     width 5 offset 0"
     promoter        1279..1478
                     /locus_tag="URA3-promoter"
                     /label="URA3-promoter"
                     /ApEinfo_label="URA3-promoter"
                     /ApEinfo_fwdcolor="#ff7a00"
                     /ApEinfo_revcolor="green"
                     /ApEinfo_graphicformat="arrow_data {{0 1 2 0 0 -1} {} 0}
                     width 5 offset 0"
     3'UTR           3125..3155
                     /locus_tag="URA3-3UTR"
                     /label="URA3-3UTR"
                     /ApEinfo_label="URA3-3UTR"
                     /ApEinfo_fwdcolor="#ff9700"
                     /ApEinfo_revcolor="green"
                     /ApEinfo_graphicformat="arrow_data {{0 1 2 0 0 -1} {} 0}
                     width 5 offset 0"
     misc_feature    647..666
                     /locus_tag="URA3-A2"
                     /label="URA3-A2"
                     /ApEinfo_label="URA3-A2"
                     /ApEinfo_fwdcolor="cyan"
                     /ApEinfo_revcolor="green"
                     /ApEinfo_graphicformat="arrow_data {{0 1 2 0 0 -1} {} 0}
                     width 5 offset 0"
     misc_feature    join(2999..3072,3074..3116)
                     /locus_tag="117 bp HOcs"
                     /label="117 bp HOcs"
                     /ApEinfo_label="117 bp HOcs"
                     /ApEinfo_fwdcolor="#ff0000"
                     /ApEinfo_revcolor="green"
                     /ApEinfo_graphicformat="arrow_data {{0 1 2 0 0 -1} {} 0}
                     width 5 offset 0"
     primer_bind     complement(3541..3559)
                     /locus_tag="URA3-B2"
                     /label="URA3-B2"
                     /ApEinfo_label="URA3-B2"
                     /ApEinfo_fwdcolor="#1080ef"
                     /ApEinfo_revcolor="#f409fb"
                     /ApEinfo_graphicformat="arrow_data {{0 1 2 0 0 -1} {} 0}
                     width 5 offset 0"
     misc_feature    1542..1868
                     /locus_tag="PhiX174"
                     /label="PhiX174"
                     /ApEinfo_label="PhiX174"
                     /ApEinfo_fwdcolor="#ff80ff"
                     /ApEinfo_revcolor="green"
                     /ApEinfo_graphicformat="arrow_data {{0 1 2 0 0 -1} {} 0}
                     width 5 offset 0"
     misc_feature    complement(1610..1629)
                     /locus_tag="olWDH1764"
                     /label="olWDH1764"
                     /ApEinfo_label="olWDH1764"
                     /ApEinfo_fwdcolor="#0080ff"
                     /ApEinfo_revcolor="#00c100"
                     /ApEinfo_graphicformat="arrow_data {{0 1 2 0 0 -1} {} 0}
                     width 5 offset 0"
     misc_feature    3054..3074
                     /locus_tag="olWDH1766"
                     /label="olWDH1766"
                     /ApEinfo_label="olWDH1766"
                     /ApEinfo_fwdcolor="#0080ff"
                     /ApEinfo_revcolor="#00c100"
                     /ApEinfo_graphicformat="arrow_data {{0 1 2 0 0 -1} {} 0}
                     width 5 offset 0"
     misc_feature    complement(3202..3222)
                     /locus_tag="olWDH1767"
                     /label="olWDH1767"
                     /ApEinfo_label="olWDH1767"
                     /ApEinfo_fwdcolor="#0080ff"
                     /ApEinfo_revcolor="#00c100"
                     /ApEinfo_graphicformat="arrow_data {{0 1 2 0 0 -1} {} 0}
                     width 5 offset 0"
     misc_feature    1382..1402
                     /locus_tag="olWDH1768"
                     /label="olWDH1768"
                     /ApEinfo_label="olWDH1768"
                     /ApEinfo_fwdcolor="#0080ff"
                     /ApEinfo_revcolor="#00c100"
                     /ApEinfo_graphicformat="arrow_data {{0 1 2 0 0 -1} {} 0}
                     width 5 offset 0"
     misc_feature    1706..1725
                     /locus_tag="olWDH1872"
                     /label="olWDH1872"
                     /ApEinfo_label="olWDH1872"
                     /ApEinfo_fwdcolor="#0080ff"
                     /ApEinfo_revcolor="#00c100"
                     /ApEinfo_graphicformat="arrow_data {{0 1 2 0 0 -1} {} 0}
                     width 5 offset 0"
     misc_feature    complement(1814..1831)
                     /locus_tag="olWDH1873"
                     /label="olWDH1873"
                     /ApEinfo_label="olWDH1873"
                     /ApEinfo_fwdcolor="#0080ff"
                     /ApEinfo_revcolor="#00c100"
                     /ApEinfo_graphicformat="arrow_data {{0 1 2 0 0 -1} {} 0}
                     width 5 offset 0"
     misc_feature    1278..1283
                     /locus_tag="HindIII"
                     /label="HindIII"
                     /ApEinfo_label="HindIII"
                     /ApEinfo_fwdcolor="#ff0000"
                     /ApEinfo_revcolor="green"
                     /ApEinfo_graphicformat="arrow_data {{0 1 2 0 0 -1} {} 0}
                     width 5 offset 0"
     misc_feature    1506..1511
                     /locus_tag="EcoRI"
                     /label="EcoRI"
                     /ApEinfo_label="EcoRI"
                     /ApEinfo_fwdcolor="cyan"
                     /ApEinfo_revcolor="green"
                     /ApEinfo_graphicformat="arrow_data {{0 1 2 0 0 -1} {} 0}
                     width 5 offset 0"
     misc_feature    complement(1345..1364)
                     /locus_tag="olWDH2010"
                     /label="olWDH2010"
                     /ApEinfo_label="olWDH2010"
                     /ApEinfo_fwdcolor="#0080ff"
                     /ApEinfo_revcolor="#00c100"
                     /ApEinfo_graphicformat="arrow_data {{0 1 2 0 0 -1} {} 0}
                     width 5 offset 0"
     misc_feature    1203..1224
                     /locus_tag="olWDH2012"
                     /label="olWDH2012"
                     /ApEinfo_label="olWDH2012"
                     /ApEinfo_fwdcolor="#0080ff"
                     /ApEinfo_revcolor="#00c100"
                     /ApEinfo_graphicformat="arrow_data {{0 1 2 0 0 -1} {} 0}
                     width 5 offset 0"
     misc_feature    77..99
                     /locus_tag="URA3-A3"
                     /label="URA3-A3"
                     /ApEinfo_label="URA3-A3"
                     /ApEinfo_fwdcolor="#0080ff"
                     /ApEinfo_revcolor="green"
                     /ApEinfo_graphicformat="arrow_data {{0 0.5 0 1 2 0 0 -1 0
                     -0.5} {} 0} width 5 offset 0"
     misc_feature    complement(4125..4142)
                     /locus_tag="URA3-B3"
                     /label="URA3-B3"
                     /ApEinfo_label="URA3-B3"
                     /ApEinfo_fwdcolor="#0080ff"
                     /ApEinfo_revcolor="green"
                     /ApEinfo_graphicformat="arrow_data {{0 0.5 0 1 2 0 0 -1 0
                     -0.5} {} 0} width 5 offset 0"
ORIGIN
        1 GAGGAGAAAG AATTAGGAAA GTTCATACTT CAAAAAGTTT TCCAACTTTC TCACACGAAA
       61 GGCCTCACGA AAAGGACTGT TCGTAGAATG CTAACATACA AAATTTTGTT AATTTCGTTA
      121 TGTGCGGATC AGACGGAGTA CTTGTCCAAA TTAATAAACG ATGAGCTGTT AAAAAAGGGG
      181 GATATTTTTA CCCAAAAATT TTTTGCAACT AATCAAGGTA AGGAATTTTT GAAGAGACTA
      241 TTTTCATTGA CCGAATCAGA GTTTTATAGA GGATTTTTAC TAGGAAATGA GAATTTTTGG
      301 AAATTTTTAA GAAAAGTTAC AGCAATGAAA GAGCAGAGCG AGAGCATTTT TGAATATTTA
      361 AATGAATCGA TCAAGACAGA CAGCAATATT TTGACAAATG AGAACTTCAT GTGGGTCCTA
      421 GGACTATTAG ATGAAATTTC ATCAATGGGT GCCGTTGGAA ATCACTGGGA AATAGAATAC
      481 AAGAAATTGA CAGAAAGTGG TCATAAAATT GATAAGGAGA ATCCATACAA GAAATCGATC
      541 GAATTATCAT TGAAATCCAT TCAACTAACA TCACACTTGC TGGAAGATAA TAACGATCTG
      601 CGTAAAAACG AGATATTCGC TATTATTCAA GCTTTGGCAC ATCAATGCAT CAATCCGTGT
      661 AAGCAGATAA GTGAATTTGC AGTGGTAACG CTAGAGCAGA CGCTCATCAA TAAAATCGAA
      721 ATTCCAACTA ATGAGATGGA ATCGGTAGAA GAATTAATTG AGGGCGGATT ACTACCGTTG
      781 CTAAATTCGA GTGAAACACA GGAAGACCAG AAAATCCTCA TTTCATCCAT ATTAACAATA
      841 ATTTCAAATG TTTATTTGCA TTATTTGAAA CTAGGGAAGA CAAGCAACGA AACGTTTTTG
      901 AAAATTTTGA GTATTTTCAA TAAATTTGTA GAGGACTCAG ATATTGAAAA AAAGCTACAG
      961 CAATTAATAC TTGATAAGAA GAGTATTGAG AAGGGCAACG GTTCATCATC TCATGGATCT
     1021 GCACATGAAC AAACACCAGA GTCAAACGAC GTTGAAATTG AGGCTACTGC GCCAATTGAT
     1081 GACAATACAG ACGATGATAA CAAACCGAAG TTATCTGATG TAGAAAAGGA TTAAAGATGC
     1141 TAAGAGATAG TGATGATATT TCATAAATAA TGTAATTCTA TATATGTTAA TTACCTTTTT
     1201 TGCGAGGCAT ATTTATGGTG AAGGATAAGT TTTGACCATC AAAGAAGGTT AATGTGGCTG
     1261 TGGTTTCAGG GTCCATAAAG CTTTTCAATT CATCTTTTTT TTTTTTGTTC TTTTTTTTGA
     1321 TTCCGGTTTC TTTGAAATTT TTTTGATTCG GTAATCTCCG AGCAGAAGGA AGAACGAAGG
     1381 AAGGAGCACA GACTTAGATT GGTATATATA CGCATATGTG GTGTTGAAGA AACATGAAAT
     1441 TGCCCAGTAT TCTTAACCCA ACTGCACAGA ACAAAAACCT GCAGaaaGCA TGCaatGGAT
     1501 CCccaGAATT CattGACGTC ctcCAATTGg ttCATATGtt tcattcaggc ttctgccgtt
     1561 ttggatttaa ccgaagatga tttcgatttt ctgacgagta acaaagtttg gattgctact
     1621 gaccgctctc gtgctcgtcg ctgcgttgag gcttgcgttt atggtacgct ggactttgtg
     1681 ggataccctc gctttcctgc tcctgttgag tttattgctg ccgtcattgc ttattatgtt
     1741 catcccgtca acattcaaac ggcctgtctc atcatggaag gcgctgaatt tacggaaaac
     1801 attattaatg gcgtcgagcg tccggttaaa gccgctgaat tgttcgcgtt taccttgcgt
     1861 gtacgcgcGA TCaAGCTatt CCATGGAAAa gatctTTTac gcgtAAAggt accCCActta
     1921 agAAAgagct cCTAACGAAA AGGTCTGGAT AGAGAAGTTG GATAATCCAA CTCTTTCAGT
     1981 GTTACCACAT GACTTTTTAC GCCCACAACA AGAACCTTAT ACGAAACAAG CTACATATTC
     2041 GTTACAGCTA CCTCAGCTCG ATGTGCCTCA TGATAGTTTT TCTAACAAAT ACGCTGTCGC
     2101 TTTGAGTGTA TGGGCTGCAT TGATATATAG AGTAACCGGT GACGATGATA TTGTTCTTTA
     2161 TATTGCGAAT AACAAAATCT TAAGATTCAA TATTCAACCA ACGTGGTCAT TTAATGAGCT
     2221 GTATTCTACA ATTAACAATG AGTTGAACAA GCTCAATTCT ATTGAGGCCA ATTTTTCCTT
     2281 TGACGAGCTA GCTGAAAAAA TTCAAAGTTG CCAAGATCTG GAAAGGACCC CTCAGTTGTT
     2341 CCGTTTGGCC TTTTTGGAAA ACCAAGATTT CAAATTAGAC GAGTTCAAGC ATCATTTAGT
     2401 GGACTTTGCT TTGAATTTGG ATACCAGTAA TAATGCGCAT GTTTTGAACT TAATTTATAA
     2461 CAGCTTACTG TATTCGAATG AAAGAGTAAC CATTGTTGCG GACCAATTTA CTCAATATTT
     2521 GACTGCTGCG CTAAGCGATC CATCCAATTG CATAACTAAA ATCTCTCTGA TCACCGCATC
     2581 ATCCAAGGAT AGTTTACCTG ATCCAACTAA GAACTTGGGC TGGTGCGATT TCGTGGGGTG
     2641 TATTCACGAC ATTTTCCAGG ACAATGCTGA AGCCTTCCCA GAGAGAACCT GTGTTGTGGA
     2701 GACTCCAACA CTAAATTCCG ACAAGTCCCG TTCTTTCACT TATCGCGACA TCAACCGCAC
     2761 TTCTAACATA GTTGCCCATT ATTTGATTAA AACAGGTATC AAAAGAGGTG ATGTAGTGAT
     2821 GATCTATTCT TCTAGGGGTG TGGATTTGAT GGTATGTGTG ATGGGTGTCT TGAAAGCCGG
     2881 CGCAACCTTT TCAGTTATCG ACCCTGCATA TCCCCCAGCC AGACAAACCA TTTACTTAGG
     2941 TGTTGCTAAA CCACGTGGGT TGATTGTTAT TAgtcgacGG CtctagaATT ctcgagTTAT
     3001 CTAAATAAAT TCGTTTTCAA TGATTAAAAT AGCATAGTCG GGTTTTTCTT TTAGTTTCAG
     3061 CTTTCCGCAA CA*GTATAAT TTTATAAACC CTGGTTTTGG TTTTGTAGAG TGGTTGAAcc
     3121 cgggAATCTC GGTCGTAATG ATTTCTATAA TGACGAAAAA AAAAAAATTG GAAAGAAAAA
     3181 GCTTCATGGC CTTTATAAAA AGGAACTATC CAATACCTCG CCAGAACCAA GTAACAGTAT
     3241 TTTACGGGGC ACAAATCAAG AACAATAAGA CAGGACTGTA AAGATGGACG CATTGAACTC
     3301 CAAAGAACAA CAAGAGTTCC AAAAAGTAGT GGAACAAAAG CAAATGAAGG ATTTCATGCG
     3361 TTTGTACTCT AATCTGGTAG AAAGATGTTT CACAGACTGT GTCAATGACT TCACAACATC
     3421 AAAGCTAACC AATAAGGAAC AAACATGCAT CATGAAGTGC TCAGAAAAGT TCTTGAAGCA
     3481 TAGCGAACGT GTAGGGCAGC GTTTCCAAGA ACAAAACGCT GCCTTGGGAC AAGGCTTGGG
     3541 CCGATAAGGT GTACTGGCGT ATATATATCT AATTATGTAT CTCTGGTGTA GCCCATTTTT
     3601 AGCATGTAAA TATAAAGAGA AACCATATCT AATCTAACCA AATCCAAACA AAATTCAATA
     3661 GTTACTATCG CTTTTTTCTT TCTGTATCGC AAATAAGTGA AAATTAAAAA AGAAAGATTA
     3721 AATTGGAAGT TGGATATGGG CTGGAACAGC AGCAGTAATC GGTATCGGGT TCGCCACTAA
     3781 TGACGTCCTA CGATTGCACT CAACAGACCT TGACGCTCAC GCCGTAGCGG GCGACAAGTC
     3841 AAACGGAACA ACCGTTGCCG TTCCCATCGG AGTCCGACCT AGGCCGAACT CCGTGAATTT
     3901 CTGATAACAA CGGTCGGTAA AGACTGGTTC CCCAGTATAT TTCTTCTCTC AGGAGCAGGG
     3961 GCCAATGCCA AAAGCGACAT TAACCCGGAG GACAAGGCTC CACTGTGTTC CACCGAATTT
     4021 CCCACCTGAT AATATCTGAT AACCCGCCCA TAGGTGGGGA TCCTTCTGTA AACAGGTTTC
     4081 TTAATCGTAG GAATTACCAC TGTTCCACTG CCAATCGCAG CTCCCAGAGT TTCGTTCCCA
     4141 GCCGCGAGCA CCACAGCGTA CCATGTGCGC CACGAGGCCT CAAACGTAAA ACAATCGAAA
     4201 CGAAAAGAAA CAGACTATAG GGGAGTATAG AGACAGCCGG CCAATAAGAA GAGGAAAAAG
     4261 AAATACTAGC GTTTATCAAT GTGGGTCGTT AACATATCCT GTTGACAATG ATTACAGGTT
     4321 AAAAGGTAGC GTAAGTGAAT ATTAACTATG GATATTCTTA TACTTAGATA AGAGACATAT
     4381 AAAACACACG ATGATTGATT GATTTTTATG ACCAATATAT GTAATTCGTA ATTCAGATAG
     4441 TTTTTATACT TTTAATGTGT GCCGAACCAT ATTACTAGTA TATGTAACTA CCATGTTATG
     4501 TTCAATTGGC AGATCTTTAA CTCGGCTTTA GTTATCCAA  
//
