# Supplementary material for: Donor transcription suppresses D-loops in cis and promotes genome stability
Source: EMBO J. 2025 Aug 26;44(19):5595–617. doi: 10.1038/s44318-025-00541-x (PMC12489061; doi:10.1038/s44318-025-00541-x)
Supplement: Supplementary file 5 — Dataset EV1 [file 44318_2025_541_MOESM5_ESM.zip › Dataset EV1/DSB-inducible_L(1kb)-reverse-HOcs.ape]

LOCUS       DSB_inducible_L_        4539 bp    DNA        linear       11-FEB-2025
ACCESSION   
VERSION     
SOURCE      .
  ORGANISM  .
COMMENT     URA3 (800 pb) avec 1500 pb devant et derrire
COMMENT     ApEinfo:methylated:0
FEATURES             Location/Qualifiers
     misc_feature    complement(1932..2972)
                     /locus_tag="L"
                     /label="L"
                     /ApEinfo_label="L"
                     /ApEinfo_fwdcolor="#f0a70f"
                     /ApEinfo_revcolor="green"
                     /ApEinfo_graphicformat="arrow_data {{0 1 2 0 0 -1} {} 0}
                     width 5 offset 0"
     promoter        1279..1478
                     /locus_tag="URA3-promoter"
                     /label="URA3-promoter"
                     /ApEinfo_label="URA3-promoter"
                     /ApEinfo_fwdcolor="#ff7a00"
                     /ApEinfo_revcolor="green"
                     /ApEinfo_graphicformat="arrow_data {{0 1 2 0 0 -1} {} 0}
                     width 5 offset 0"
     3'UTR           3125..3155
                     /locus_tag="URA3-3UTR"
                     /label="URA3-3UTR"
                     /ApEinfo_label="URA3-3UTR"
                     /ApEinfo_fwdcolor="#ff9700"
                     /ApEinfo_revcolor="green"
                     /ApEinfo_graphicformat="arrow_data {{0 1 2 0 0 -1} {} 0}
                     width 5 offset 0"
     misc_feature    647..666
                     /locus_tag="URA3-A2"
                     /label="URA3-A2"
                     /ApEinfo_label="URA3-A2"
                     /ApEinfo_fwdcolor="cyan"
                     /ApEinfo_revcolor="green"
                     /ApEinfo_graphicformat="arrow_data {{0 1 2 0 0 -1} {} 0}
                     width 5 offset 0"
     misc_feature    join(2999..3072,3074..3116)
                     /locus_tag="117 bp HOcs"
                     /label="117 bp HOcs"
                     /ApEinfo_label="117 bp HOcs"
                     /ApEinfo_fwdcolor="#ff0000"
                     /ApEinfo_revcolor="green"
                     /ApEinfo_graphicformat="arrow_data {{0 1 2 0 0 -1} {} 0}
                     width 5 offset 0"
     primer_bind     complement(3541..3559)
                     /locus_tag="URA3-B2"
                     /label="URA3-B2"
                     /ApEinfo_label="URA3-B2"
                     /ApEinfo_fwdcolor="#1080ef"
                     /ApEinfo_revcolor="#f409fb"
                     /ApEinfo_graphicformat="arrow_data {{0 1 2 0 0 -1} {} 0}
                     width 5 offset 0"
     misc_feature    1542..1868
                     /locus_tag="PhiX174"
                     /label="PhiX174"
                     /ApEinfo_label="PhiX174"
                     /ApEinfo_fwdcolor="#ff80ff"
                     /ApEinfo_revcolor="green"
                     /ApEinfo_graphicformat="arrow_data {{0 1 2 0 0 -1} {} 0}
                     width 5 offset 0"
     misc_feature    complement(1610..1629)
                     /locus_tag="olWDH1764"
                     /label="olWDH1764"
                     /ApEinfo_label="olWDH1764"
                     /ApEinfo_fwdcolor="#0080ff"
                     /ApEinfo_revcolor="#00c100"
                     /ApEinfo_graphicformat="arrow_data {{0 1 2 0 0 -1} {} 0}
                     width 5 offset 0"
     misc_feature    3054..3074
                     /locus_tag="olWDH1766"
                     /label="olWDH1766"
                     /ApEinfo_label="olWDH1766"
                     /ApEinfo_fwdcolor="#0080ff"
                     /ApEinfo_revcolor="#00c100"
                     /ApEinfo_graphicformat="arrow_data {{0 1 2 0 0 -1} {} 0}
                     width 5 offset 0"
     misc_feature    complement(3202..3222)
                     /locus_tag="olWDH1767"
                     /label="olWDH1767"
                     /ApEinfo_label="olWDH1767"
                     /ApEinfo_fwdcolor="#0080ff"
                     /ApEinfo_revcolor="#00c100"
                     /ApEinfo_graphicformat="arrow_data {{0 1 2 0 0 -1} {} 0}
                     width 5 offset 0"
     misc_feature    1382..1402
                     /locus_tag="olWDH1768"
                     /label="olWDH1768"
                     /ApEinfo_label="olWDH1768"
                     /ApEinfo_fwdcolor="#0080ff"
                     /ApEinfo_revcolor="#00c100"
                     /ApEinfo_graphicformat="arrow_data {{0 1 2 0 0 -1} {} 0}
                     width 5 offset 0"
     misc_feature    1706..1725
                     /locus_tag="olWDH1872"
                     /label="olWDH1872"
                     /ApEinfo_label="olWDH1872"
                     /ApEinfo_fwdcolor="#0080ff"
                     /ApEinfo_revcolor="#00c100"
                     /ApEinfo_graphicformat="arrow_data {{0 1 2 0 0 -1} {} 0}
                     width 5 offset 0"
     misc_feature    complement(1814..1831)
                     /locus_tag="olWDH1873"
                     /label="olWDH1873"
                     /ApEinfo_label="olWDH1873"
                     /ApEinfo_fwdcolor="#0080ff"
                     /ApEinfo_revcolor="#00c100"
                     /ApEinfo_graphicformat="arrow_data {{0 1 2 0 0 -1} {} 0}
                     width 5 offset 0"
     misc_feature    1278..1283
                     /locus_tag="HindIII"
                     /label="HindIII"
                     /ApEinfo_label="HindIII"
                     /ApEinfo_fwdcolor="#ff0000"
                     /ApEinfo_revcolor="green"
                     /ApEinfo_graphicformat="arrow_data {{0 1 2 0 0 -1} {} 0}
                     width 5 offset 0"
     misc_feature    1506..1511
                     /locus_tag="EcoRI"
                     /label="EcoRI"
                     /ApEinfo_label="EcoRI"
                     /ApEinfo_fwdcolor="cyan"
                     /ApEinfo_revcolor="green"
                     /ApEinfo_graphicformat="arrow_data {{0 1 2 0 0 -1} {} 0}
                     width 5 offset 0"
     misc_feature    complement(1345..1364)
                     /locus_tag="olWDH2010"
                     /label="olWDH2010"
                     /ApEinfo_label="olWDH2010"
                     /ApEinfo_fwdcolor="#0080ff"
                     /ApEinfo_revcolor="#00c100"
                     /ApEinfo_graphicformat="arrow_data {{0 1 2 0 0 -1} {} 0}
                     width 5 offset 0"
     misc_feature    1203..1224
                     /locus_tag="olWDH2012"
                     /label="olWDH2012"
                     /ApEinfo_label="olWDH2012"
                     /ApEinfo_fwdcolor="#0080ff"
                     /ApEinfo_revcolor="#00c100"
                     /ApEinfo_graphicformat="arrow_data {{0 1 2 0 0 -1} {} 0}
                     width 5 offset 0"
     misc_feature    77..99
                     /locus_tag="URA3-A3"
                     /label="URA3-A3"
                     /ApEinfo_label="URA3-A3"
                     /ApEinfo_fwdcolor="#0080ff"
                     /ApEinfo_revcolor="green"
                     /ApEinfo_graphicformat="arrow_data {{0 0.5 0 1 2 0 0 -1 0
                     -0.5} {} 0} width 5 offset 0"
     misc_feature    complement(4125..4142)
                     /locus_tag="URA3-B3"
                     /label="URA3-B3"
                     /ApEinfo_label="URA3-B3"
                     /ApEinfo_fwdcolor="#0080ff"
                     /ApEinfo_revcolor="green"
                     /ApEinfo_graphicformat="arrow_data {{0 0.5 0 1 2 0 0 -1 0
                     -0.5} {} 0} width 5 offset 0"
ORIGIN
        1 GAGGAGAAAG AATTAGGAAA GTTCATACTT CAAAAAGTTT TCCAACTTTC TCACACGAAA
       61 GGCCTCACGA AAAGGACTGT TCGTAGAATG CTAACATACA AAATTTTGTT AATTTCGTTA
      121 TGTGCGGATC AGACGGAGTA CTTGTCCAAA TTAATAAACG ATGAGCTGTT AAAAAAGGGG
      181 GATATTTTTA CCCAAAAATT TTTTGCAACT AATCAAGGTA AGGAATTTTT GAAGAGACTA
      241 TTTTCATTGA CCGAATCAGA GTTTTATAGA GGATTTTTAC TAGGAAATGA GAATTTTTGG
      301 AAATTTTTAA GAAAAGTTAC AGCAATGAAA GAGCAGAGCG AGAGCATTTT TGAATATTTA
      361 AATGAATCGA TCAAGACAGA CAGCAATATT TTGACAAATG AGAACTTCAT GTGGGTCCTA
      421 GGACTATTAG ATGAAATTTC ATCAATGGGT GCCGTTGGAA ATCACTGGGA AATAGAATAC
      481 AAGAAATTGA CAGAAAGTGG TCATAAAATT GATAAGGAGA ATCCATACAA GAAATCGATC
      541 GAATTATCAT TGAAATCCAT TCAACTAACA TCACACTTGC TGGAAGATAA TAACGATCTG
      601 CGTAAAAACG AGATATTCGC TATTATTCAA GCTTTGGCAC ATCAATGCAT CAATCCGTGT
      661 AAGCAGATAA GTGAATTTGC AGTGGTAACG CTAGAGCAGA CGCTCATCAA TAAAATCGAA
      721 ATTCCAACTA ATGAGATGGA ATCGGTAGAA GAATTAATTG AGGGCGGATT ACTACCGTTG
      781 CTAAATTCGA GTGAAACACA GGAAGACCAG AAAATCCTCA TTTCATCCAT ATTAACAATA
      841 ATTTCAAATG TTTATTTGCA TTATTTGAAA CTAGGGAAGA CAAGCAACGA AACGTTTTTG
      901 AAAATTTTGA GTATTTTCAA TAAATTTGTA GAGGACTCAG ATATTGAAAA AAAGCTACAG
      961 CAATTAATAC TTGATAAGAA GAGTATTGAG AAGGGCAACG GTTCATCATC TCATGGATCT
     1021 GCACATGAAC AAACACCAGA GTCAAACGAC GTTGAAATTG AGGCTACTGC GCCAATTGAT
     1081 GACAATACAG ACGATGATAA CAAACCGAAG TTATCTGATG TAGAAAAGGA TTAAAGATGC
     1141 TAAGAGATAG TGATGATATT TCATAAATAA TGTAATTCTA TATATGTTAA TTACCTTTTT
     1201 TGCGAGGCAT ATTTATGGTG AAGGATAAGT TTTGACCATC AAAGAAGGTT AATGTGGCTG
     1261 TGGTTTCAGG GTCCATAAAG CTTTTCAATT CATCTTTTTT TTTTTTGTTC TTTTTTTTGA
     1321 TTCCGGTTTC TTTGAAATTT TTTTGATTCG GTAATCTCCG AGCAGAAGGA AGAACGAAGG
     1381 AAGGAGCACA GACTTAGATT GGTATATATA CGCATATGTG GTGTTGAAGA AACATGAAAT
     1441 TGCCCAGTAT TCTTAACCCA ACTGCACAGA ACAAAAACCT GCAGaaaGCA TGCaatGGAT
     1501 CCccaGAATT CattGACGTC ctcCAATTGg ttCATATGtt tcattcaggc ttctgccgtt
     1561 ttggatttaa ccgaagatga tttcgatttt ctgacgagta acaaagtttg gattgctact
     1621 gaccgctctc gtgctcgtcg ctgcgttgag gcttgcgttt atggtacgct ggactttgtg
     1681 ggataccctc gctttcctgc tcctgttgag tttattgctg ccgtcattgc ttattatgtt
     1741 catcccgtca acattcaaac ggcctgtctc atcatggaag gcgctgaatt tacggaaaac
     1801 attattaatg gcgtcgagcg tccggttaaa gccgctgaat tgttcgcgtt taccttgcgt
     1861 gtacgcgcGA TCaAGCTatt CCATGGAAAa gatctTTTac gcgtAAAggt accCCActta
     1921 agAAAgagct cTAATAACAA TCAACCCACG TGGTTTAGCA ACACCTAAGT AAATGGTTTG
     1981 TCTGGCTGGG GGATATGCAG GGTCGATAAC TGAAAAGGTT GCGCCGGCTT TCAAGACACC
     2041 CATCACACAT ACCATCAAAT CCACACCCCT AGAAGAATAG ATCATCACTA CATCACCTCT
     2101 TTTGATACCT GTTTTAATCA AATAATGGGC AACTATGTTA GAAGTGCGGT TGATGTCGCG
     2161 ATAAGTGAAA GAACGGGACT TGTCGGAATT TAGTGTTGGA GTCTCCACAA CACAGGTTCT
     2221 CTCTGGGAAG GCTTCAGCAT TGTCCTGGAA AATGTCGTGA ATACACCCCA CGAAATCGCA
     2281 CCAGCCCAAG TTCTTAGTTG GATCAGGTAA ACTATCCTTG GATGATGCGG TGATCAGAGA
     2341 GATTTTAGTT ATGCAATTGG ATGGATCGCT TAGCGCAGCA GTCAAATATT GAGTAAATTG
     2401 GTCCGCAACA ATGGTTACTC TTTCATTCGA ATACAGTAAG CTGTTATAAA TTAAGTTCAA
     2461 AACATGCGCA TTATTACTGG TATCCAAATT CAAAGCAAAG TCCACTAAAT GATGCTTGAA
     2521 CTCGTCTAAT TTGAAATCTT GGTTTTCCAA AAAGGCCAAA CGGAACAACT GAGGGGTCCT
     2581 TTCCAGATCT TGGCAACTTT GAATTTTTTC AGCTAGCTCG TCAAAGGAAA AATTGGCCTC
     2641 AATAGAATTG AGCTTGTTCA ACTCATTGTT AATTGTAGAA TACAGCTCAT TAAATGACCA
     2701 CGTTGGTTGA ATATTGAATC TTAAGATTTT GTTATTCGCA ATATAAAGAA CAATATCATC
     2761 GTCACCGGTT ACTCTATATA TCAATGCAGC CCATACACTC AAAGCGACAG CGTATTTGTT
     2821 AGAAAAACTA TCATGAGGCA CATCGAGCTG AGGTAGCTGT AACGAATATG TAGCTTGTTT
     2881 CGTATAAGGT TCTTGTTGTG GGCGTAAAAA GTCATGTGGT AACACTGAAA GAGTTGGATT
     2941 ATCCAACTTC TCTATCCAGA CCTTTTCGTT AGgtcgacGG CtctagaATT ctcgagTTAT
     3001 CTAAATAAAT TCGTTTTCAA TGATTAAAAT AGCATAGTCG GGTTTTTCTT TTAGTTTCAG
     3061 CTTTCCGCAA CA*GTATAAT TTTATAAACC CTGGTTTTGG TTTTGTAGAG TGGTTGAAcc
     3121 cgggAATCTC GGTCGTAATG ATTTCTATAA TGACGAAAAA AAAAAAATTG GAAAGAAAAA
     3181 GCTTCATGGC CTTTATAAAA AGGAACTATC CAATACCTCG CCAGAACCAA GTAACAGTAT
     3241 TTTACGGGGC ACAAATCAAG AACAATAAGA CAGGACTGTA AAGATGGACG CATTGAACTC
     3301 CAAAGAACAA CAAGAGTTCC AAAAAGTAGT GGAACAAAAG CAAATGAAGG ATTTCATGCG
     3361 TTTGTACTCT AATCTGGTAG AAAGATGTTT CACAGACTGT GTCAATGACT TCACAACATC
     3421 AAAGCTAACC AATAAGGAAC AAACATGCAT CATGAAGTGC TCAGAAAAGT TCTTGAAGCA
     3481 TAGCGAACGT GTAGGGCAGC GTTTCCAAGA ACAAAACGCT GCCTTGGGAC AAGGCTTGGG
     3541 CCGATAAGGT GTACTGGCGT ATATATATCT AATTATGTAT CTCTGGTGTA GCCCATTTTT
     3601 AGCATGTAAA TATAAAGAGA AACCATATCT AATCTAACCA AATCCAAACA AAATTCAATA
     3661 GTTACTATCG CTTTTTTCTT TCTGTATCGC AAATAAGTGA AAATTAAAAA AGAAAGATTA
     3721 AATTGGAAGT TGGATATGGG CTGGAACAGC AGCAGTAATC GGTATCGGGT TCGCCACTAA
     3781 TGACGTCCTA CGATTGCACT CAACAGACCT TGACGCTCAC GCCGTAGCGG GCGACAAGTC
     3841 AAACGGAACA ACCGTTGCCG TTCCCATCGG AGTCCGACCT AGGCCGAACT CCGTGAATTT
     3901 CTGATAACAA CGGTCGGTAA AGACTGGTTC CCCAGTATAT TTCTTCTCTC AGGAGCAGGG
     3961 GCCAATGCCA AAAGCGACAT TAACCCGGAG GACAAGGCTC CACTGTGTTC CACCGAATTT
     4021 CCCACCTGAT AATATCTGAT AACCCGCCCA TAGGTGGGGA TCCTTCTGTA AACAGGTTTC
     4081 TTAATCGTAG GAATTACCAC TGTTCCACTG CCAATCGCAG CTCCCAGAGT TTCGTTCCCA
     4141 GCCGCGAGCA CCACAGCGTA CCATGTGCGC CACGAGGCCT CAAACGTAAA ACAATCGAAA
     4201 CGAAAAGAAA CAGACTATAG GGGAGTATAG AGACAGCCGG CCAATAAGAA GAGGAAAAAG
     4261 AAATACTAGC GTTTATCAAT GTGGGTCGTT AACATATCCT GTTGACAATG ATTACAGGTT
     4321 AAAAGGTAGC GTAAGTGAAT ATTAACTATG GATATTCTTA TACTTAGATA AGAGACATAT
     4381 AAAACACACG ATGATTGATT GATTTTTATG ACCAATATAT GTAATTCGTA ATTCAGATAG
     4441 TTTTTATACT TTTAATGTGT GCCGAACCAT ATTACTAGTA TATGTAACTA CCATGTTATG
     4501 TTCAATTGGC AGATCTTTAA CTCGGCTTTA GTTATCCAA  
//
