# Supplementary material for: Donor transcription suppresses D-loops in cis and promotes genome stability
Source: EMBO J. 2025 Aug 26;44(19):5595–617. doi: 10.1038/s44318-025-00541-x (PMC12489061; doi:10.1038/s44318-025-00541-x)
Supplement: Supplementary file 5 — Dataset EV1 [file 44318_2025_541_MOESM5_ESM.zip › Dataset EV1/DSB-inducible_LY(2kb)-HOcs.ape]

LOCUS       LY_HOcs_on_ChV__        5563 bp ds-DNA     linear       12-MAY-2017
DEFINITION  .
ACCESSION   
VERSION     
SOURCE      .
  ORGANISM  .
COMMENT     URA3 (800 pb) avec 1500 pb devant et derrire
COMMENT     
COMMENT     ApEinfo:methylated:0
FEATURES             Location/Qualifiers
     misc_feature    1932..2972
                     /label=L
                     /ApEinfo_fwdcolor=#f0a70f
                     /ApEinfo_revcolor=green
                     /ApEinfo_graphicformat=arrow_data {{0 1 2 0 0 -1} {} 0}
                     width 5 offset 0
     promoter        1279..1478
                     /label=URA3-promoter
                     /ApEinfo_fwdcolor=#ff7a00
                     /ApEinfo_revcolor=green
                     /ApEinfo_graphicformat=arrow_data {{0 1 2 0 0 -1} {} 0}
                     width 5 offset 0
     3'UTR           4149..4179
                     /label=URA3-3UTR
                     /ApEinfo_fwdcolor=#ff9700
                     /ApEinfo_revcolor=green
                     /ApEinfo_graphicformat=arrow_data {{0 1 2 0 0 -1} {} 0}
                     width 5 offset 0
     misc_feature    2973..3996
                     /label=Y
                     /ApEinfo_fwdcolor=#0f53f0
                     /ApEinfo_revcolor=green
                     /ApEinfo_graphicformat=arrow_data {{0 1 2 0 0 -1} {} 0}
                     width 5 offset 0
     misc_feature    647..666
                     /label=URA3-A2
                     /ApEinfo_fwdcolor=cyan
                     /ApEinfo_revcolor=green
                     /ApEinfo_graphicformat=arrow_data {{0 1 2 0 0 -1} {} 0}
                     width 5 offset 0
     misc_feature    join(4098..4140,4023..4096)
                     /label=117 bp HOcs
                     /ApEinfo_fwdcolor=#ff0000
                     /ApEinfo_revcolor=green
                     /ApEinfo_graphicformat=arrow_data {{0 1 2 0 0 -1} {} 0}
                     width 5 offset 0
     primer_bind     1932..1954
                     /label=LYS2-F(SalI)trunc.
                     /ApEinfo_fwdcolor=#004080
                     /ApEinfo_revcolor=#00ff00
                     /ApEinfo_graphicformat=arrow_data {{0 1 2 0 0 -1} {} 0}
                     width 5 offset 0
     primer_bind     complement(4565..4583)
                     /label=URA3-B2
                     /ApEinfo_fwdcolor=#1080ef
                     /ApEinfo_revcolor=#f409fb
                     /ApEinfo_graphicformat=arrow_data {{0 1 2 0 0 -1} {} 0}
                     width 5 offset 0
     misc_feature    1542..1868
                     /label=PhiX174
                     /ApEinfo_fwdcolor=#ff80ff
                     /ApEinfo_revcolor=green
                     /ApEinfo_graphicformat=arrow_data {{0 1 2 0 0 -1} {} 0}
                     width 5 offset 0
     misc_feature    complement(1610..1629)
                     /label=olWDH1764
                     /ApEinfo_fwdcolor=#0080ff
                     /ApEinfo_revcolor=#00c100
                     /ApEinfo_graphicformat=arrow_data {{0 1 2 0 0 -1} {} 0}
                     width 5 offset 0
     misc_feature    4078..4098
                     /label=olWDH1766
                     /ApEinfo_fwdcolor=#0080ff
                     /ApEinfo_revcolor=#00c100
                     /ApEinfo_graphicformat=arrow_data {{0 1 2 0 0 -1} {} 0}
                     width 5 offset 0
     misc_feature    complement(4226..4246)
                     /label=olWDH1767
                     /ApEinfo_fwdcolor=#0080ff
                     /ApEinfo_revcolor=#00c100
                     /ApEinfo_graphicformat=arrow_data {{0 1 2 0 0 -1} {} 0}
                     width 5 offset 0
     misc_feature    1382..1402
                     /label=olWDH1768
                     /ApEinfo_fwdcolor=#0080ff
                     /ApEinfo_revcolor=#00c100
                     /ApEinfo_graphicformat=arrow_data {{0 1 2 0 0 -1} {} 0}
                     width 5 offset 0
     misc_feature    1706..1725
                     /label=olWDH1872
                     /ApEinfo_fwdcolor=#0080ff
                     /ApEinfo_revcolor=#00c100
                     /ApEinfo_graphicformat=arrow_data {{0 1 2 0 0 -1} {} 0}
                     width 5 offset 0
     misc_feature    complement(1814..1831)
                     /label=olWDH1873
                     /ApEinfo_fwdcolor=#0080ff
                     /ApEinfo_revcolor=#00c100
                     /ApEinfo_graphicformat=arrow_data {{0 1 2 0 0 -1} {} 0}
                     width 5 offset 0
     misc_feature    1278..1283
                     /label=HindIII
                     /ApEinfo_fwdcolor=#ff0000
                     /ApEinfo_revcolor=green
                     /ApEinfo_graphicformat=arrow_data {{0 1 2 0 0 -1} {} 0}
                     width 5 offset 0
     misc_feature    1506..1511
                     /label=EcoRI
                     /ApEinfo_fwdcolor=cyan
                     /ApEinfo_revcolor=green
                     /ApEinfo_graphicformat=arrow_data {{0 1 2 0 0 -1} {} 0}
                     width 5 offset 0
     misc_feature    complement(1345..1364)
                     /label=olWDH2010
                     /ApEinfo_fwdcolor=#0080ff
                     /ApEinfo_revcolor=#00c100
                     /ApEinfo_graphicformat=arrow_data {{0 1 2 0 0 -1} {} 0}
                     width 5 offset 0
     misc_feature    1203..1224
                     /label=olWDH2012
                     /ApEinfo_fwdcolor=#0080ff
                     /ApEinfo_revcolor=#00c100
                     /ApEinfo_graphicformat=arrow_data {{0 1 2 0 0 -1} {} 0}
                     width 5 offset 0
ORIGIN
        1 GAGGAGAAAG AATTAGGAAA GTTCATACTT CAAAAAGTTT TCCAACTTTC TCACACGAAA
       61 GGCCTCACGA AAAGGACTGT TCGTAGAATG CTAACATACA AAATTTTGTT AATTTCGTTA
      121 TGTGCGGATC AGACGGAGTA CTTGTCCAAA TTAATAAACG ATGAGCTGTT AAAAAAGGGG
      181 GATATTTTTA CCCAAAAATT TTTTGCAACT AATCAAGGTA AGGAATTTTT GAAGAGACTA
      241 TTTTCATTGA CCGAATCAGA GTTTTATAGA GGATTTTTAC TAGGAAATGA GAATTTTTGG
      301 AAATTTTTAA GAAAAGTTAC AGCAATGAAA GAGCAGAGCG AGAGCATTTT TGAATATTTA
      361 AATGAATCGA TCAAGACAGA CAGCAATATT TTGACAAATG AGAACTTCAT GTGGGTCCTA
      421 GGACTATTAG ATGAAATTTC ATCAATGGGT GCCGTTGGAA ATCACTGGGA AATAGAATAC
      481 AAGAAATTGA CAGAAAGTGG TCATAAAATT GATAAGGAGA ATCCATACAA GAAATCGATC
      541 GAATTATCAT TGAAATCCAT TCAACTAACA TCACACTTGC TGGAAGATAA TAACGATCTG
      601 CGTAAAAACG AGATATTCGC TATTATTCAA GCTTTGGCAC ATCAATGCAT CAATCCGTGT
      661 AAGCAGATAA GTGAATTTGC AGTGGTAACG CTAGAGCAGA CGCTCATCAA TAAAATCGAA
      721 ATTCCAACTA ATGAGATGGA ATCGGTAGAA GAATTAATTG AGGGCGGATT ACTACCGTTG
      781 CTAAATTCGA GTGAAACACA GGAAGACCAG AAAATCCTCA TTTCATCCAT ATTAACAATA
      841 ATTTCAAATG TTTATTTGCA TTATTTGAAA CTAGGGAAGA CAAGCAACGA AACGTTTTTG
      901 AAAATTTTGA GTATTTTCAA TAAATTTGTA GAGGACTCAG ATATTGAAAA AAAGCTACAG
      961 CAATTAATAC TTGATAAGAA GAGTATTGAG AAGGGCAACG GTTCATCATC TCATGGATCT
     1021 GCACATGAAC AAACACCAGA GTCAAACGAC GTTGAAATTG AGGCTACTGC GCCAATTGAT
     1081 GACAATACAG ACGATGATAA CAAACCGAAG TTATCTGATG TAGAAAAGGA TTAAAGATGC
     1141 TAAGAGATAG TGATGATATT TCATAAATAA TGTAATTCTA TATATGTTAA TTACCTTTTT
     1201 TGCGAGGCAT ATTTATGGTG AAGGATAAGT TTTGACCATC AAAGAAGGTT AATGTGGCTG
     1261 TGGTTTCAGG GTCCATAAAG CTTTTCAATT CATCTTTTTT TTTTTTGTTC TTTTTTTTGA
     1321 TTCCGGTTTC TTTGAAATTT TTTTGATTCG GTAATCTCCG AGCAGAAGGA AGAACGAAGG
     1381 AAGGAGCACA GACTTAGATT GGTATATATA CGCATATGTG GTGTTGAAGA AACATGAAAT
     1441 TGCCCAGTAT TCTTAACCCA ACTGCACAGA ACAAAAACCT GCAGaaaGCA TGCaatGGAT
     1501 CCccaGAATT CattGACGTC ctcCAATTGg ttCATATGtt tcattcaggc ttctgccgtt
     1561 ttggatttaa ccgaagatga tttcgatttt ctgacgagta acaaagtttg gattgctact
     1621 gaccgctctc gtgctcgtcg ctgcgttgag gcttgcgttt atggtacgct ggactttgtg
     1681 ggataccctc gctttcctgc tcctgttgag tttattgctg ccgtcattgc ttattatgtt
     1741 catcccgtca acattcaaac ggcctgtctc atcatggaag gcgctgaatt tacggaaaac
     1801 attattaatg gcgtcgagcg tccggttaaa gccgctgaat tgttcgcgtt taccttgcgt
     1861 gtacgcgcGA TCaAGCTatt CCATGGAAAa gatctTTTac gcgtAAAggt accCCActta
     1921 agAAAgagct cCTAACGAAA AGGTCTGGAT AGAGAAGTTG GATAATCCAA CTCTTTCAGT
     1981 GTTACCACAT GACTTTTTAC GCCCACAACA AGAACCTTAT ACGAAACAAG CTACATATTC
     2041 GTTACAGCTA CCTCAGCTCG ATGTGCCTCA TGATAGTTTT TCTAACAAAT ACGCTGTCGC
     2101 TTTGAGTGTA TGGGCTGCAT TGATATATAG AGTAACCGGT GACGATGATA TTGTTCTTTA
     2161 TATTGCGAAT AACAAAATCT TAAGATTCAA TATTCAACCA ACGTGGTCAT TTAATGAGCT
     2221 GTATTCTACA ATTAACAATG AGTTGAACAA GCTCAATTCT ATTGAGGCCA ATTTTTCCTT
     2281 TGACGAGCTA GCTGAAAAAA TTCAAAGTTG CCAAGATCTG GAAAGGACCC CTCAGTTGTT
     2341 CCGTTTGGCC TTTTTGGAAA ACCAAGATTT CAAATTAGAC GAGTTCAAGC ATCATTTAGT
     2401 GGACTTTGCT TTGAATTTGG ATACCAGTAA TAATGCGCAT GTTTTGAACT TAATTTATAA
     2461 CAGCTTACTG TATTCGAATG AAAGAGTAAC CATTGTTGCG GACCAATTTA CTCAATATTT
     2521 GACTGCTGCG CTAAGCGATC CATCCAATTG CATAACTAAA ATCTCTCTGA TCACCGCATC
     2581 ATCCAAGGAT AGTTTACCTG ATCCAACTAA GAACTTGGGC TGGTGCGATT TCGTGGGGTG
     2641 TATTCACGAC ATTTTCCAGG ACAATGCTGA AGCCTTCCCA GAGAGAACCT GTGTTGTGGA
     2701 GACTCCAACA CTAAATTCCG ACAAGTCCCG TTCTTTCACT TATCGCGACA TCAACCGCAC
     2761 TTCTAACATA GTTGCCCATT ATTTGATTAA AACAGGTATC AAAAGAGGTG ATGTAGTGAT
     2821 GATCTATTCT TCTAGGGGTG TGGATTTGAT GGTATGTGTG ATGGGTGTCT TGAAAGCCGG
     2881 CGCAACCTTT TCAGTTATCG ACCCTGCATA TCCCCCAGCC AGACAAACCA TTTACTTAGG
     2941 TGTTGCTAAA CCACGTGGGT TGATTGTTAT TAGAGCTGCT GGACAATTGG ATCAACTAGT
     3001 AGAAGATTAC ATCAATGATG AATTGGAGAT TGTTTCAAGA ATCAATTCCA TCGCTATTCA
     3061 AGAAAATGGT ACCATTGAAG GTGGCAAATT GGACAATGGC GAGGATGTTT TGGCTCCATA
     3121 TGATCACTAC AAAGACACCA GAACAGGTGT TGTAGTTGGA CCAGATTCCA ACCCAACCCT
     3181 ATCTTTCACA TCTGGTTCCG AAGGTATTCC TAAGGGTGTT CTTGGTAGAC ATTTTTCCTT
     3241 GGCTTATTAT TTCAATTGGA TGTCCAAAAG GTTCAACTTA ACAGAAAATG ATAAATTCAC
     3301 AATGCTGAGC GGTATTGCAC ATGATCCAAT TCAAAGAGAT ATGTTTACAC CATTATTTTT
     3361 AGGTGCCCAA TTGTATGTCC CTACTCAAGA TGATATTGGT ACACCGGGCC GTTTAGCGGA
     3421 ATGGATGAGT AAGTATGGTT GCACAGTTAC CCATTTAACA CCTGCCATGG GTCAATTACT
     3481 TACTGCCCAA GCTACTACAC CATTCCCTAA GTTACATCAT GCGTTCTTTG TGGGTGACAT
     3541 TTTAACAAAA CGTGATTGTC TGAGGTTACA AACCTTGGCA GAAAATTGCC GTATTGTTAA
     3601 TATGTACGGT ACCACTGAAA CACAGCGTGC AGTTTCTTAT TTCGAAGTTA AATCAAAAAA
     3661 TGACGATCCA AACTTTTTGA AAAAATTGAA AGATGTCATG CCTGCTGGTA AAGGTATGTT
     3721 GAACGTTCAG CTACTAGTTG TTAACAGGAA CGATCGTACT CAAATATGTG GTATTGGCGA
     3781 AATAGGTGAG ATTTATGTTC GTGCAGGTGG TTTGGCCGAA GGTTATAGAG GATTACCAGA
     3841 ATTGAATAAA GAAAAATTTG TGAACAACTG GTTTGTTGAA AAAGATCACT GGAATTATTT
     3901 GGATAAGGAT AATGGTGAAC CTTGGAGACA ATTCTGGTTA GGTCCAAGAG ATAGATTGTA
     3961 CAGAACGGGT GATTTAGGTC GTTATCTACC AAACGGgtcg acGGCtctag aATTctcgag
     4021 TTATCTAAAT AAATTCGTTT TCAATGATTA AAATAGCATA GTCGGGTTTT TCTTTTAGTT
     4081 TCAGCTTTCC GCAACA*GTA TAATTTTATA AACCCTGGTT TTGGTTTTGT AGAGTGGTTG
     4141 AAcccgggAA TCTCGGTCGT AATGATTTCT ATAATGACGA AAAAAAAAAA ATTGGAAAGA
     4201 AAAAGCTTCA TGGCCTTTAT AAAAAGGAAC TATCCAATAC CTCGCCAGAA CCAAGTAACA
     4261 GTATTTTACG GGGCACAAAT CAAGAACAAT AAGACAGGAC TGTAAAGATG GACGCATTGA
     4321 ACTCCAAAGA ACAACAAGAG TTCCAAAAAG TAGTGGAACA AAAGCAAATG AAGGATTTCA
     4381 TGCGTTTGTA CTCTAATCTG GTAGAAAGAT GTTTCACAGA CTGTGTCAAT GACTTCACAA
     4441 CATCAAAGCT AACCAATAAG GAACAAACAT GCATCATGAA GTGCTCAGAA AAGTTCTTGA
     4501 AGCATAGCGA ACGTGTAGGG CAGCGTTTCC AAGAACAAAA CGCTGCCTTG GGACAAGGCT
     4561 TGGGCCGATA AGGTGTACTG GCGTATATAT ATCTAATTAT GTATCTCTGG TGTAGCCCAT
     4621 TTTTAGCATG TAAATATAAA GAGAAACCAT ATCTAATCTA ACCAAATCCA AACAAAATTC
     4681 AATAGTTACT ATCGCTTTTT TCTTTCTGTA TCGCAAATAA GTGAAAATTA AAAAAGAAAG
     4741 ATTAAATTGG AAGTTGGATA TGGGCTGGAA CAGCAGCAGT AATCGGTATC GGGTTCGCCA
     4801 CTAATGACGT CCTACGATTG CACTCAACAG ACCTTGACGC TCACGCCGTA GCGGGCGACA
     4861 AGTCAAACGG AACAACCGTT GCCGTTCCCA TCGGAGTCCG ACCTAGGCCG AACTCCGTGA
     4921 ATTTCTGATA ACAACGGTCG GTAAAGACTG GTTCCCCAGT ATATTTCTTC TCTCAGGAGC
     4981 AGGGGCCAAT GCCAAAAGCG ACATTAACCC GGAGGACAAG GCTCCACTGT GTTCCACCGA
     5041 ATTTCCCACC TGATAATATC TGATAACCCG CCCATAGGTG GGGATCCTTC TGTAAACAGG
     5101 TTTCTTAATC GTAGGAATTA CCACTGTTCC ACTGCCAATC GCAGCTCCCA GAGTTTCGTT
     5161 CCCAGCCGCG AGCACCACAG CGTACCATGT GCGCCACGAG GCCTCAAACG TAAAACAATC
     5221 GAAACGAAAA GAAACAGACT ATAGGGGAGT ATAGAGACAG CCGGCCAATA AGAAGAGGAA
     5281 AAAGAAATAC TAGCGTTTAT CAATGTGGGT CGTTAACATA TCCTGTTGAC AATGATTACA
     5341 GGTTAAAAGG TAGCGTAAGT GAATATTAAC TATGGATATT CTTATACTTA GATAAGAGAC
     5401 ATATAAAACA CACGATGATT GATTGATTTT TATGACCAAT ATATGTAATT CGTAATTCAG
     5461 ATAGTTTTTA TACTTTTAAT GTGTGCCGAA CCATATTACT AGTATATGTA ACTACCATGT
     5521 TATGTTCAAT TGGCAGATCT TTAACTCGGC TTTAGTTATC CAA 
//
