# Supplementary material for: Donor transcription suppresses D-loops in cis and promotes genome stability
Source: EMBO J. 2025 Aug 26;44(19):5595–617. doi: 10.1038/s44318-025-00541-x (PMC12489061; doi:10.1038/s44318-025-00541-x)
Supplement: Supplementary file 5 — Dataset EV1 [file 44318_2025_541_MOESM5_ESM.zip › Dataset EV1/pYES2(empty).str]

LOCUS       pYES2_empty_            5857 bp    DNA        circular     27-JUN-2025
DEFINITION  .
ACCESSION   
VERSION     
SOURCE      .
  ORGANISM  .
COMMENT     
COMMENT     ApEinfo:methylated:1
FEATURES             Location/Qualifiers
     CDS             complement(996..1856)
                     /locus_tag="Amp"
                     /label="Amp"
                     /ApEinfo_label="Amp"
                     /ApEinfo_fwdcolor="#e2801d"
                     /ApEinfo_revcolor="green"
                     /ApEinfo_graphicformat="arrow_data {{0 1 2 0 0 -1} {} 0}
                     width 5 offset 0"
     CDS             complement(1952..2755)
                     /locus_tag="URA3"
                     /label="URA3"
                     /ApEinfo_label="URA3"
                     /ApEinfo_fwdcolor="#ec13e7"
                     /ApEinfo_revcolor="green"
                     /ApEinfo_graphicformat="arrow_data {{0 1 2 0 0 -1} {} 0}
                     width 5 offset 0"
     promoter        complement(2757..2982)
                     /locus_tag="URA3promoter"
                     /label="URA3promoter"
                     /ApEinfo_label="URA3promoter"
                     /ApEinfo_fwdcolor="#8000ff"
                     /ApEinfo_revcolor="green"
                     /ApEinfo_graphicformat="arrow_data {{0 1 2 0 0 -1} {} 0}
                     width 5 offset 0"
     misc_feature    4997..5447
                     /locus_tag="GAL1 promoter"
                     /label="GAL1 promoter"
                     /ApEinfo_label="GAL1 promoter"
                     /ApEinfo_fwdcolor="cyan"
                     /ApEinfo_revcolor="green"
                     /ApEinfo_graphicformat="arrow_data {{0 1 2 0 0 -1} {} 0}
                     width 5 offset 0"
     misc_feature    complement(5516..5521)
                     /locus_tag="BamHI"
                     /label="BamHI"
                     /ApEinfo_label="BamHI"
                     /ApEinfo_fwdcolor="cyan"
                     /ApEinfo_revcolor="green"
                     /ApEinfo_graphicformat="arrow_data {{0 1 2 0 0 -1} {} 0}
                     width 5 offset 0"
     misc_feature    complement(5573..5580)
                     /locus_tag="NotI"
                     /label="NotI"
                     /ApEinfo_label="NotI"
                     /ApEinfo_fwdcolor="cyan"
                     /ApEinfo_revcolor="green"
                     /ApEinfo_graphicformat="arrow_data {{0 1 2 0 0 -1} {} 0}
                     width 5 offset 0"
ORIGIN
        1 CTGCATTAAT GAATCGGCCA ACGCGCGGGG AGAGGCGGTT TGCGTATTGG GCGCTCTTCC
       61 GCTTCCTCGC TCACTGACTC GCTGCGCTCG GTCGTTCGGC TGCGGCGAGC GGTATCAGCT
      121 CACTCAAAGG CGGTAATACG GTTATCCACA GAATCAGGGG ATAACGCAGG AAAGAACATG
      181 TGAGCAAAAG GCCAGCAAAA GCCCAGGAAC CGTAAAAAGG CCGCGTTGCT GGCGTTTTTC
      241 CATAGGCTCC GCCCCCCTGA CGAGCATCAC AAAAATCGAC GCTCAAGTCA GAGGTGGCGA
      301 AACCCGACAG GACTATAAAG ATACCAGGCG TTTCCCCCTG GAAGCTCCCT CGTGCGCTCT
      361 CCTGTTCCGA CCCTGCCGCT TACCGGATAC CTGTCCGCCT TTCTCCCTTC GGGAAGCGTG
      421 GCGCTTTCTC ATAGCTCACG CTGTAGGTAT CTCAGTTCGG TGTAGGTCGT TCGCTCCAAG
      481 CTGGGCTGTG TGCACGAACC CCCCGTTCAG CCCGACCGCT GCGCCTTATC CGGTAACTAT
      541 CGTCTTGAGT CCAACCCGGT AAGACACGAC TTATCGCCAC TGGCAGCAGC CACTGGTAAC
      601 AGGATTAGCA GAGCGAGGTA TGTAGGCGGT GCTACAGAGT TCTTGAAGTG GTGGCCTAAC
      661 TACGGCTACA CTAGAAGGAC AGTATTTGGT ATCTGCGCTC TGCTGAAGCC AGTTACCTTC
      721 GGAAAAAGAG TTGGTAGCTC TTGATCCGGC AAACAAACCA CCGCTGGTAG CGGTGGTTTT
      781 TTTGTTTGCA AGCAGCAGAT TACGCGCAGA AAAAAAGGAT CTCAAGAAGA TCCTTTGATC
      841 TTTTCTACGG GGTCTGACGC TCAGTGGAAC GAAAACTCAC GTTAAGGGAT TTTGGTCATG
      901 AGATTATCAA AAAGGATCTT CACCTAGATC CTTTTAAATT AAAAATGAAG TTTTAAATCA
      961 ATCTAAAGTA TATATGAGTA AACTTGGTCT GACAGTTACC AATGCTTAAT CAGTGAGGCA
     1021 CCTATCTCAG CGATCTGTCT ATTTCGTTCA TCCATAGTTG CCTGACTCCC CGTCGTGTAG
     1081 ATAACTACGA TACGGGAGCG CTTACCATCT GGCCCCAGTG CTGCAATGAT ACCGCGAGAC
     1141 CCACGCTCAC CGGCTCCAGA TTTATCAGCA ATAAACCAGC CAGCCGGAAG GGCCGAGCGC
     1201 AGAAGTGGTC CTGCAACTTT ATCCGCCTCC ATTCAGTCTA TTAATTGTTG CCGGGAAGCT
     1261 AGAGTAAGTA GTTCGCCAGT TAATAGTTTG CGCAACGTTG TTGGCATTGC TACAGGCATC
     1321 GTGGTGTCAC TCTCGTCGTT TGGTATGGCT TCATTCAGCT CCGGTTCCCA ACGATCAAGG
     1381 CGAGTTACAT GATCCCCCAT GTTGTGCAAA AAAGCGGTTA GCTCCTTCGG TCCTCCGATC
     1441 GTTGTCAGAA GTAAGTTGGC CGCAGTGTTA TCACTCATGG TTATGGCAGC ACTGCATAAT
     1501 TCTCTTACTG TCATGCCATC CGTAAGATGC TTTTCTGTGA CTGGTGAGTA CTCAACCAAG
     1561 TCATTCTGAG AATAGTGTAT GCGGCGACCG AGTTGCTCTT GCCCGGCGTC AATACGGGAT
     1621 AATAGTGTAT CACATAGCAG AACTTTAAAA GTGCTCATCA TTGGAAAACG TTCTTCGGGG
     1681 CGAAAACTCT CAAGGATCTT ACCGCTGTTG AGATCCAGTT CGATGTAACC CACTCGTGCA
     1741 CCCAACTGAT CTTCAGCATC TTTTACTTTC ACCAGCGTTT CTGGGTGAGC AAAAACAGGA
     1801 AGGCAAAATG CCGCAAAAAA GGGAATAAGG GCGACACGGA AATGTTGAAT ACTCATACTC
     1861 TTCCTTTTTC AATGGGTAAT AACTGATATA ATTAAATTGA AGCTCTAATT TGTGAGTTTA
     1921 GTATACATGC ATTTACTTAT AATACAGTTT TTTAGTTTTG CTGGCCGCAT CTTCTCAAAT
     1981 ATGCTTCCCA GCCTGCTTTT CTGTAACGTT CACCCTCTAC CTTAGCATCC CTTCCCTTTG
     2041 CAAATAGTCC TCTTCCAACA ATAATAATGT CAGATCCTGT AGAGACCACA TCATCCACGG
     2101 TTCTATACTG TTGACCCAAT GCGTCTCCCT TGTCATCTAA ACCCACACCG GGTGTCATAA
     2161 TCAACCAATC GTAACCTTCA TCTCTTCCAC CCATGTCTCT TTGAGCAATA AAGCCGATAA
     2221 CAAAATCTTT GTCGCTCTTC GCAATGTCAA CAGTACCCTT AGTATATTCT CCAGTAGATA
     2281 GGGAGCCCTT GCATGACAAT TCTGCTAACA TCAAAAGGCC TCTAGGTTCC TTTGTTACTT
     2341 CTTCTGCCGC CTGCTTCAAA CCGCTAACAA TACCTGGGCC CACCACACCG TGTGCATTCG
     2401 TAATGTCTGC CCATTCTGCT ATTCTGTATA CACCCGCAGA GTACTGCAAT TTGACTGTAT
     2461 TACCAATGTC AGCAAATTTT CTGTCTTCGA AGAGTAAAAA ATTGTACTTG GCGGATAATG
     2521 CCTTTAGCGG CTTAACTGTG CCCTCCATGG AAAAATCAGT CAAGATATCC ACATGTGTTT
     2581 TTAGTAAACA AATTTTGGGA CCTAATGCTT CAACTAACTC CAGTAATTCC TTGGTGGTAC
     2641 GAACATCCAA TGAAGCACAC AAGTTTGTTT GCTTTTCGTG CATGATATTA AATAGCTTGG
     2701 CAGCAACAGG ACTAGGATGA GTAGCAGCAC GTTCCTTATA TGTAGCTTTC GACATGATTT
     2761 ATCTTCGTTT CCTGCAGGTT TTTGTTCTGT GCAGTTGGGT TAAGAATACT GGGCAATTTC
     2821 ATGTTTCTTC AACACTACAT ATGCGTATAT ATACCAATCT AAGTCTGTGC TCCTTCCTTC
     2881 GTTCTTCCTT CTGTTCGGAG ATTACCGAAT CAAAAAAATT TCAAAGAAAC CGAAATCAAA
     2941 AAAAAGAATA AAAAAAAAAT GATGAATTGA ATTGAAAAGC TAGCTTATCG ATGATAAGCT
     3001 GTCAAAGATG AGAATTAATT CCACGGACTA TAGACTATAC TAGATACTCC GTCTACTGTA
     3061 CGATACACTT CCGCTCAGGT CCTTGTCCTT TAACGAGGCC TTACCACTCT TTTGTTACTC
     3121 TATTGATCCA GCTCAGCAAA GGCAGTGTGA TCTAAGATTC TATCTTCGCG ATGTAGTAAA
     3181 ACTAGCTAGA CCGAGAAAGA GACTAGAAAT GCAAAAGGCA CTTCTACAAT GGCTGCCATC
     3241 ATTATTATCC GATGTGACGC TGCAGCTTCT CAATGATATT CGAATACGCT TTGAGGAGAT
     3301 ACAGCCTAAT ATCCGACAAA CTGTTTTACA GATTTACGAT CGTACTTGTT ACCCATCATT
     3361 GAATTTTGAA CATCCGAACC TGGGAGTTTT CCCTGAAACA GATAGTATAT TTGAACCTGT
     3421 ATAATAATAT ATAGTCTAGC GCTTTACGGA AGACAATGTA TGTATTTCGG TTCCTGGAGA
     3481 AACTATTGCA TCTATTGCAT AGGTAATCTT GCACGTCGCA TCCCCGGTTC ATTTTCTGCG
     3541 TTTCCATCTT GCACTTCAAT AGCATATCTT TGTTAACGAA GCATCTGTGC TTCATTTTGT
     3601 AGAACAAAAA TGCAACGCGA GAGCGCTAAT TTTTCAAACA AAGAATCTGA GCTGCATTTT
     3661 TACAGAACAG AAATGCAACG CGAAAGCGCT ATTTTACCAA CGAAGAATCT GTGCTTCATT
     3721 TTTGTAAAAC AAAAATGCAA CGCGACGAGA GCGCTAATTT TTCAAACAAA GAATCTGAGC
     3781 TGCATTTTTA CAGAACAGAA ATGCAACGCG AGAGCGCTAT TTTACCAACA AAGAATCTAT
     3841 ACTTCTTTTT TGTTCTACAA AAATGCATCC CGAGAGCGCT ATTTTTCTAA CAAAGCATCT
     3901 TAGATTACTT TTTTTCTCCT TTGTGCGCTC TATAATGCAG TCTCTTGATA ACTTTTTGCA
     3961 CTGTAGGTCC GTTAAGGTTA GAAGAAGGCT ACTTTGGTGT CTATTTTCTC TTCCATAAAA
     4021 AAAGCCTGAC TCCACTTCCC GCGTTTACTG ATTACTAGCG AAGCTGCGGG TGCATTTTTT
     4081 CAAGATAAAG GCATCCCCGA TTATATTCTA TACCGATGTG GATTGCGCAT ACTTTGTGAA
     4141 CAGAAAGTGA TAGCGTTGAT GATTCTTCAT TGGTCAGAAA ATTATGAACG GTTTCTTCTA
     4201 TTTTGTCTCT ATATACTACG TATAGGAAAT GTTTACATTT TCGTATTGTT TTCGATTCAC
     4261 TCTATGAATA GTTCTTACTA CAATTTTTTT GTCTAAAGAG TAATACTAGA GATAAACATA
     4321 AAAAATGTAG AGGTCGAGTT TAGATGCAAG TTCAAGGAGC GAAAGGTGGA TGGGTAGGTT
     4381 ATATAGGGAT ATAGCACAGA GATATATAGC AAAGAGATAC TTTTGAGCAA TGTTTGTGGA
     4441 AGCGGTATTC GCAATGGGAA GCTCCACCCC GGTTGATAAT CAGAAAAGCC CCAAAAACAG
     4501 GAAGATTGTA TAAGCAAATA TTTAAATTGT AAACGTTAAT ATTTTGTTAA AATTCGCGTT
     4561 AAATTTTTGT TAAATCAGCT CATTTTTTAA CGAATAGCCC GAAATCGGCA AAATCCCTTA
     4621 TAAATCAAAA GAATAGACCG AGATAGGGTT GAGTGTTGTT CCAGTTTCCA ACAAGAGTCC
     4681 ACTATTAAAG AACGTGGACT CCAACGTCAA AGGGCGAAAA AGGGTCTATC AGGGCGATGG
     4741 CCCACTACGT GAACCATCAC CCTAATCAAG TTTTTTGGGG TCGAGGTGCC GTAAAGCAGT
     4801 AAATCGGAAG GGTAAACGGA TGCCCCCATT TAGAGCTTGA CGGGGAAAGC CGGCGAACGT
     4861 GGCGAGAAAG GAAGGGAAGA AAGCGAAAGG AGCGGGGGCT AGGGCGGTGG GAAGTGTAGG
     4921 GGTCACGCTG GGCGTAACCA CCACACCCGC CGCGCTTAAT GGGGCGCTAC AGGGCGCGTG
     4981 GGGATGATCC ACTAGTACGG ATTAGAAGCC GCCGAGCGGG TGACAGCCCT CCGAAGGAAG
     5041 ACTCTCCTCC GTGCGTCCTC GTCCTCACCG GTCGCGTTCC TGAAACGCAG ATGTGCCTCG
     5101 CGCCGCACTG CTCCGAACAA TAAAGATTCT ACAATACTAG CTTTTATGGT TATGAAGAGG
     5161 AAAAATTGGC AGTAACCTGG CCCCACAAAC CTTCAAATGA ACGAATCAAA TTAACAACCA
     5221 TAGGATGATA ATGCGATTAG TTTTTTAGCC TTATTTCTGG GGTAATTAAT CAGCGAAGCG
     5281 ATGATTTTTG ATCTATTAAC AGATATATAA ATGCAAAAAC TGCATTAACC ACTTTAACTA
     5341 ATACTTTCAA CATTTTCGGT TTGTATTACT TCTTATTCAA ATGTAATAAA AGTATCAACA
     5401 AAAAATTGTT AATATACCTC TATACTTTAA CGTCAAGGAG AAAAAACCCC GGATCGGACT
     5461 ACTAGCAGCT GTAATACGAC TCACTATAGG GAATATTAAG CTTGGTACCG AGCTCGGATC
     5521 CACTAGTAAC GGCCGCCAGT GTGCTGGAAT TCTGCAGATA TCCATCACAC TGGCGGCCGC
     5581 TCGAGCATGC ATCTAGAGGG CCGCATCATG TAATTAGTTA TGTCACGCTT ACATTCACGC
     5641 CCTCCCCCCA CATCCGCTCT AACCGAAAAG GAAGGAGTTA GACAACCTGA AGTCTAGGTC
     5701 CCTATTTATT TTTTTATAGT TATGTTAGTA TTAAGAACGT TATTTATATT TCAAATTTTT
     5761 CTTTTTTTTC TGTACAGACG CGTGTACGCA TGTAACATTA TACTGAAAAC CTTGCTTGAG
     5821 AAGGTTTTGG GACGCTCGAA GGCTTTAATT TGCGGCC  
//
