# Supplementary material for: Donor transcription suppresses D-loops in cis and promotes genome stability
Source: EMBO J. 2025 Aug 26;44(19):5595–617. doi: 10.1038/s44318-025-00541-x (PMC12489061; doi:10.1038/s44318-025-00541-x)
Supplement: Supplementary file 6 — Dataset EV2 [file 44318_2025_541_MOESM6_ESM.xlsx]

## Sheet: Dataset EV2 Legend
Dataset EV2: Pairwise nucleotide sequence similarity between CDS of paralogous S. cerevisiae genes
Data obtained using the "Script_paralogs_similarity.ipynb"

## Sheet: Dataset EV2
	AAC3	PET9	AAD3	AAD4	AAD10	AAD14	AAD15	ADE16	ADE17	ADH1	ADH2	ADH3	ALD2	ALD3	ALD4	ALD5	ALD6	ANB1	HYP2	ARF1	ARF2	ASP3-1	ASP3-2	ASP3-3	ASP3-4	BMH1	BMH2	COS1	COS2	COS3	COS4	COS5	COS6	COS7	CUP1-1	CUP1-2	DDI2	DDI3	DOG1	DOG2	EFT1	EFT2	ENA1	ENA2	ENA5	ENO1	ENO2	ERR1	ERR2
AAC3	1	0.7868	0.598	0.6374	0.6277	0.5756	0.4156	0.4471	0.4458	0.6046	0.6027	0.5851	0.4951	0.4905	0.484	0.4824	0.4997	0.4394	0.4405	0.4751	0.4773	0.5886	0.5886	0.5886	0.5886	0.5823	0.6006	0.5785	0.5746	0.5746	0.5728	0.5738	0.5724	0.5755	0.2013	0.2013	0.5509	0.5509	0.579	0.5812	0.3488	0.3488	0.2799	0.2802	0.2802	0.5381	0.5381	0.5388	0.5388
PET9	0.7868	1	0.5962	0.6364	0.6113	0.5906	0.4044	0.4561	0.4536	0.6256	0.6246	0.5984	0.503	0.5023	0.4949	0.4914	0.515	0.4326	0.4305	0.4692	0.4629	0.6024	0.6024	0.6024	0.6024	0.5789	0.5862	0.5812	0.5825	0.5825	0.5833	0.5825	0.5812	0.5842	0.1944	0.1944	0.5361	0.5361	0.5705	0.5737	0.3586	0.3586	0.2897	0.2894	0.2894	0.5586	0.5571	0.5472	0.5472
AAD3	0.598	0.5962	1	0.7802	0.6575	0.8152	0.3892	0.4916	0.4935	0.631	0.6346	0.6401	0.5444	0.5398	0.534	0.5381	0.5516	0.3947	0.3938	0.4295	0.4277	0.6484	0.6484	0.6484	0.6484	0.5375	0.5531	0.6248	0.6254	0.6254	0.6254	0.6259	0.6187	0.6302	0.1703	0.1703	0.4927	0.4927	0.5256	0.5247	0.3946	0.3946	0.3211	0.3205	0.3208	0.5906	0.5875	0.583	0.583
AAD4	0.6374	0.6364	0.7802	1	0.7667	0.8002	0.3949	0.4707	0.4671	0.6266	0.6323	0.6179	0.5161	0.5155	0.5071	0.508	0.5183	0.4182	0.4192	0.4636	0.4646	0.618	0.618	0.618	0.618	0.5727	0.5798	0.6038	0.6079	0.6079	0.6053	0.6007	0.5951	0.5981	0.1879	0.1879	0.5242	0.5242	0.5687	0.5636	0.3673	0.3673	0.297	0.2973	0.2979	0.5571	0.5556	0.5578	0.5578
AAD10	0.6277	0.6113	0.6575	0.7667	1	0.6826	0.4383	0.4279	0.4289	0.5864	0.5874	0.5656	0.4734	0.4727	0.4641	0.4632	0.4757	0.4567	0.4579	0.504	0.5006	0.5739	0.5739	0.5739	0.5739	0.6125	0.6275	0.5567	0.5623	0.5623	0.5588	0.5582	0.5524	0.5573	0.2145	0.2145	0.5686	0.5686	0.5975	0.5975	0.3306	0.3306	0.2643	0.264	0.2637	0.5167	0.516	0.5183	0.5183
AAD14	0.5756	0.5906	0.8152	0.8002	0.6826	1	0.3554	0.5034	0.5093	0.6198	0.6225	0.6534	0.5588	0.5582	0.541	0.5438	0.5595	0.3855	0.3846	0.4209	0.4191	0.6313	0.6313	0.6313	0.6313	0.5305	0.542	0.63	0.6368	0.6368	0.6377	0.6345	0.6344	0.6372	0.1645	0.1645	0.4828	0.4828	0.5164	0.5155	0.4037	0.4037	0.3327	0.3327	0.3324	0.6035	0.602	0.5913	0.5913
AAD15	0.4156	0.4044	0.3892	0.3949	0.4383	0.3554	1	0.2432	0.2428	0.3792	0.382	0.3573	0.2801	0.2774	0.2744	0.2732	0.2854	0.6139	0.6139	0.5641	0.5623	0.3682	0.3682	0.3682	0.3682	0.4428	0.4355	0.3499	0.3518	0.3518	0.35	0.3455	0.3482	0.349	0.3796	0.3796	0.5015	0.5015	0.4912	0.4845	0.1708	0.1708	0.1319	0.1319	0.1319	0.3212	0.3196	0.3189	0.3189
ADE16	0.4471	0.4561	0.4916	0.4707	0.4279	0.5034	0.2432	1	0.783	0.4854	0.4865	0.5051	0.6014	0.603	0.603	0.6075	0.5963	0.2652	0.2658	0.3024	0.3018	0.4955	0.4955	0.4955	0.4955	0.4054	0.4071	0.5113	0.5084	0.5084	0.5079	0.513	0.5096	0.5141	0.1047	0.1047	0.3547	0.3547	0.3818	0.3818	0.5433	0.5437	0.4594	0.4585	0.4591	0.5495	0.5495	0.5484	0.5484
ADE17	0.4458	0.4536	0.4935	0.4671	0.4289	0.5093	0.2428	0.783	1	0.4834	0.4817	0.5053	0.5998	0.5992	0.6076	0.6082	0.5964	0.2642	0.2648	0.3013	0.299	0.493	0.493	0.493	0.493	0.4013	0.4103	0.5104	0.5082	0.5082	0.5059	0.5076	0.507	0.5098	0.1046	0.1046	0.3558	0.3558	0.3789	0.3794	0.5445	0.5445	0.4615	0.4609	0.4625	0.5571	0.5565	0.5531	0.5531
ADH1	0.6046	0.6256	0.631	0.6266	0.5864	0.6198	0.3792	0.4854	0.4834	1	0.8949	0.7411	0.5339	0.5279	0.5186	0.5214	0.5383	0.4126	0.4088	0.447	0.4508	0.6364	0.6364	0.6364	0.6364	0.5635	0.5721	0.6108	0.6096	0.6096	0.6123	0.6085	0.6073	0.6102	0.1777	0.1777	0.5119	0.5119	0.5377	0.532	0.3836	0.3836	0.312	0.3117	0.3126	0.5875	0.586	0.5784	0.5784
ADH2	0.6027	0.6246	0.6346	0.6323	0.5874	0.6225	0.382	0.4865	0.4817	0.8949	1	0.7358	0.5299	0.5273	0.5179	0.5221	0.5389	0.4059	0.4078	0.4479	0.4479	0.6354	0.6354	0.6354	0.6354	0.5712	0.5721	0.6091	0.6096	0.6096	0.6123	0.6076	0.6134	0.6102	0.1777	0.1777	0.511	0.511	0.5463	0.5435	0.3832	0.3832	0.3123	0.3117	0.3114	0.5852	0.5883	0.5822	0.5822
ADH3	0.5851	0.5984	0.6401	0.6179	0.5656	0.6534	0.3573	0.5051	0.5053	0.7411	0.7358	1	0.5595	0.5569	0.5417	0.5432	0.5629	0.3812	0.3812	0.4309	0.4238	0.6418	0.6418	0.6418	0.6418	0.5372	0.5399	0.6379	0.6386	0.6386	0.6386	0.6337	0.6379	0.6372	0.1649	0.1649	0.4876	0.4876	0.5142	0.5177	0.4065	0.4065	0.3315	0.3315	0.3315	0.6058	0.6043	0.602	0.602
ALD2	0.4951	0.503	0.5444	0.5161	0.4734	0.5588	0.2801	0.6014	0.5998	0.5339	0.5299	0.5595	1	0.9277	0.6731	0.6692	0.6805	0.3051	0.3057	0.3419	0.3399	0.5424	0.5424	0.5424	0.5424	0.4405	0.453	0.5595	0.5542	0.5542	0.5556	0.5582	0.5542	0.5588	0.1223	0.1223	0.3991	0.3991	0.428	0.43	0.4919	0.4923	0.4145	0.4136	0.4139	0.6121	0.6101	0.6082	0.6082
ALD3	0.4905	0.5023	0.5398	0.5155	0.4727	0.5582	0.2774	0.603	0.5992	0.5279	0.5273	0.5569	0.9277	1	0.6667	0.675	0.6792	0.3051	0.3064	0.3406	0.3379	0.5417	0.5417	0.5417	0.5417	0.4398	0.4517	0.5549	0.5529	0.5529	0.551	0.5569	0.551	0.5588	0.1223	0.1223	0.4011	0.4011	0.4254	0.4267	0.4915	0.4915	0.4151	0.4142	0.4145	0.6075	0.6068	0.6036	0.6036
ALD4	0.484	0.4949	0.534	0.5071	0.4641	0.541	0.2744	0.603	0.6076	0.5186	0.5179	0.5417	0.6731	0.6667	1	0.7249	0.7064	0.2968	0.2968	0.3301	0.3308	0.5282	0.5282	0.5282	0.5282	0.4365	0.4519	0.5429	0.5442	0.5442	0.541	0.5442	0.5391	0.5442	0.1192	0.1192	0.3917	0.3917	0.4179	0.4167	0.5026	0.5022	0.4179	0.4176	0.4185	0.5949	0.5929	0.5949	0.5949
ALD5	0.4824	0.4914	0.5381	0.508	0.4632	0.5438	0.2732	0.6075	0.6082	0.5214	0.5221	0.5432	0.6692	0.675	0.7249	1	0.691	0.2956	0.2981	0.3295	0.3282	0.5304	0.5304	0.5304	0.5304	0.4383	0.4472	0.5477	0.5445	0.5445	0.5464	0.5502	0.547	0.5496	0.119	0.119	0.3903	0.3903	0.4152	0.4178	0.5022	0.5022	0.4225	0.4209	0.4219	0.5905	0.5931	0.595	0.595
ALD6	0.4997	0.515	0.5516	0.5183	0.4757	0.5595	0.2854	0.5963	0.5964	0.5383	0.5389	0.5629	0.6805	0.6792	0.7064	0.691	1	0.3107	0.3094	0.3473	0.3473	0.5529	0.5529	0.5529	0.5529	0.4538	0.4631	0.5662	0.5642	0.5642	0.5642	0.5642	0.5649	0.5669	0.1238	0.1238	0.4065	0.4065	0.4338	0.4331	0.4943	0.4943	0.4115	0.4106	0.4109	0.6221	0.6234	0.6068	0.6068
ANB1	0.4394	0.4326	0.3947	0.4182	0.4567	0.3855	0.6139	0.2652	0.2642	0.4126	0.4059	0.3812	0.3051	0.3051	0.2968	0.2956	0.3107	1	0.9114	0.5879	0.6062	0.3893	0.3893	0.3893	0.3893	0.4801	0.4696	0.3787	0.3816	0.3816	0.3807	0.3767	0.377	0.3785	0.3692	0.3692	0.5428	0.5428	0.5088	0.5061	0.1874	0.1874	0.1447	0.1447	0.1447	0.3463	0.3455	0.3447	0.3447
HYP2	0.4405	0.4305	0.3938	0.4192	0.4579	0.3846	0.6139	0.2658	0.2648	0.4088	0.4078	0.3812	0.3057	0.3064	0.2968	0.2981	0.3094	0.9114	1	0.5971	0.6044	0.393	0.393	0.393	0.393	0.4789	0.4708	0.3778	0.3789	0.3789	0.3789	0.3741	0.377	0.3759	0.3671	0.3671	0.5383	0.5383	0.5128	0.5101	0.1874	0.1874	0.1447	0.1447	0.1447	0.3432	0.3463	0.3409	0.3409
ARF1	0.4751	0.4692	0.4295	0.4636	0.504	0.4209	0.5641	0.3024	0.3013	0.447	0.4479	0.4309	0.3419	0.3406	0.3301	0.3295	0.3473	0.5879	0.5971	1	0.9011	0.4362	0.4362	0.4362	0.4362	0.5137	0.5122	0.4136	0.4149	0.4149	0.4167	0.4123	0.4136	0.4158	0.326	0.326	0.5855	0.5855	0.5655	0.5628	0.2159	0.2159	0.1667	0.1667	0.1667	0.3866	0.3866	0.382	0.382
ARF2	0.4773	0.4629	0.4277	0.4646	0.5006	0.4191	0.5623	0.3018	0.299	0.4508	0.4479	0.4238	0.3399	0.3379	0.3308	0.3282	0.3473	0.6062	0.6044	0.9011	1	0.4325	0.4325	0.4325	0.4325	0.5249	0.5146	0.4119	0.414	0.414	0.4123	0.4106	0.4119	0.4115	0.3278	0.3278	0.6003	0.6003	0.5574	0.556	0.2159	0.2159	0.1667	0.1667	0.1667	0.3843	0.3851	0.3828	0.3828
ASP3-1	0.5886	0.6024	0.6484	0.618	0.5739	0.6313	0.3682	0.4955	0.493	0.6364	0.6354	0.6418	0.5424	0.5417	0.5282	0.5304	0.5529	0.3893	0.393	0.4362	0.4325	1	1	1	1	0.5427	0.551	0.6248	0.6237	0.6237	0.6254	0.6198	0.6195	0.6181	0.1708	0.1708	0.4977	0.4977	0.5354	0.5344	0.395	0.395	0.3199	0.3193	0.3193	0.5906	0.589	0.5898	0.5898
ASP3-2	0.5886	0.6024	0.6484	0.618	0.5739	0.6313	0.3682	0.4955	0.493	0.6364	0.6354	0.6418	0.5424	0.5417	0.5282	0.5304	0.5529	0.3893	0.393	0.4362	0.4325	1	1	1	1	0.5427	0.551	0.6248	0.6237	0.6237	0.6254	0.6198	0.6195	0.6181	0.1708	0.1708	0.4977	0.4977	0.5354	0.5344	0.395	0.395	0.3199	0.3193	0.3193	0.5906	0.589	0.5898	0.5898
ASP3-3	0.5886	0.6024	0.6484	0.618	0.5739	0.6313	0.3682	0.4955	0.493	0.6364	0.6354	0.6418	0.5424	0.5417	0.5282	0.5304	0.5529	0.3893	0.393	0.4362	0.4325	1	1	1	1	0.5427	0.551	0.6248	0.6237	0.6237	0.6254	0.6198	0.6195	0.6181	0.1708	0.1708	0.4977	0.4977	0.5354	0.5344	0.395	0.395	0.3199	0.3193	0.3193	0.5906	0.589	0.5898	0.5898
ASP3-4	0.5886	0.6024	0.6484	0.618	0.5739	0.6313	0.3682	0.4955	0.493	0.6364	0.6354	0.6418	0.5424	0.5417	0.5282	0.5304	0.5529	0.3893	0.393	0.4362	0.4325	1	1	1	1	0.5427	0.551	0.6248	0.6237	0.6237	0.6254	0.6198	0.6195	0.6181	0.1708	0.1708	0.4977	0.4977	0.5354	0.5344	0.395	0.395	0.3199	0.3193	0.3193	0.5906	0.589	0.5898	0.5898
BMH1	0.5823	0.5789	0.5375	0.5727	0.6125	0.5305	0.4428	0.4054	0.4013	0.5635	0.5712	0.5372	0.4405	0.4398	0.4365	0.4383	0.4538	0.4801	0.4789	0.5137	0.5249	0.5427	0.5427	0.5427	0.5427	1	0.8151	0.5227	0.5193	0.5193	0.5237	0.5217	0.5262	0.5217	0.2301	0.2301	0.5958	0.5958	0.6256	0.6194	0.3104	0.3104	0.2448	0.2448	0.2448	0.4962	0.4985	0.4909	0.4909
BMH2	0.6006	0.5862	0.5531	0.5798	0.6275	0.542	0.4355	0.4071	0.4103	0.5721	0.5721	0.5399	0.453	0.4517	0.4519	0.4472	0.4631	0.4696	0.4708	0.5122	0.5146	0.551	0.551	0.551	0.551	0.8151	1	0.5323	0.5316	0.5316	0.5333	0.5321	0.5349	0.5339	0.2263	0.2263	0.5888	0.5888	0.6217	0.6192	0.3175	0.3175	0.2506	0.2506	0.2506	0.5015	0.5	0.5023	0.5023
COS1	0.5785	0.5812	0.6248	0.6038	0.5567	0.63	0.3499	0.5113	0.5104	0.6108	0.6091	0.6379	0.5595	0.5549	0.5429	0.5477	0.5662	0.3787	0.3778	0.4136	0.4119	0.6248	0.6248	0.6248	0.6248	0.5227	0.5323	1	0.9634	0.9634	0.9616	0.9236	0.9328	0.8958	0.1623	0.1623	0.4808	0.4808	0.507	0.5044	0.41	0.4104	0.3376	0.3379	0.3382	0.6073	0.605	0.6012	0.6012
COS2	0.5746	0.5825	0.6254	0.6079	0.5623	0.6368	0.3518	0.5084	0.5082	0.6096	0.6096	0.6386	0.5542	0.5529	0.5442	0.5445	0.5642	0.3816	0.3789	0.4149	0.414	0.6237	0.6237	0.6237	0.6237	0.5193	0.5316	0.9634	1	1	0.9596	0.9184	0.9075	0.8993	0.1632	0.1632	0.4833	0.4833	0.5079	0.507	0.4089	0.4093	0.3358	0.3361	0.3361	0.6035	0.602	0.5982	0.5982
COS3	0.5746	0.5825	0.6254	0.6079	0.5623	0.6368	0.3518	0.5084	0.5082	0.6096	0.6096	0.6386	0.5542	0.5529	0.5442	0.5445	0.5642	0.3816	0.3789	0.4149	0.414	0.6237	0.6237	0.6237	0.6237	0.5193	0.5316	0.9634	1	1	0.9596	0.9184	0.9075	0.8993	0.1632	0.1632	0.4833	0.4833	0.5079	0.507	0.4089	0.4093	0.3358	0.3361	0.3361	0.6035	0.602	0.5982	0.5982
COS4	0.5728	0.5833	0.6254	0.6053	0.5588	0.6377	0.35	0.5079	0.5059	0.6123	0.6123	0.6386	0.5556	0.551	0.541	0.5464	0.5642	0.3807	0.3789	0.4167	0.4123	0.6254	0.6254	0.6254	0.6254	0.5237	0.5333	0.9616	0.9596	0.9596	1	0.9071	0.9302	0.8759	0.1632	0.1632	0.4807	0.4807	0.5096	0.5079	0.4081	0.4085	0.3358	0.3361	0.3364	0.605	0.6005	0.5989	0.5989
COS5	0.5738	0.5825	0.6259	0.6007	0.5582	0.6345	0.3455	0.513	0.5076	0.6085	0.6076	0.6337	0.5582	0.5569	0.5442	0.5502	0.5642	0.3767	0.3741	0.4123	0.4106	0.6198	0.6198	0.6198	0.6198	0.5217	0.5321	0.9236	0.9184	0.9184	0.9071	1	0.8976	0.9592	0.1615	0.1615	0.4783	0.4783	0.5069	0.5043	0.4104	0.4108	0.3382	0.3385	0.3379	0.6096	0.6043	0.605	0.605
COS6	0.5724	0.5812	0.6187	0.5951	0.5524	0.6344	0.3482	0.5096	0.507	0.6073	0.6134	0.6379	0.5542	0.551	0.5391	0.547	0.5649	0.377	0.377	0.4136	0.4119	0.6195	0.6195	0.6195	0.6195	0.5262	0.5349	0.9328	0.9075	0.9075	0.9302	0.8976	1	0.875	0.1623	0.1623	0.4782	0.4782	0.507	0.5035	0.4096	0.41	0.3367	0.337	0.3373	0.6043	0.602	0.6035	0.6035
COS7	0.5755	0.5842	0.6302	0.5981	0.5573	0.6372	0.349	0.5141	0.5098	0.6102	0.6102	0.6372	0.5588	0.5588	0.5442	0.5496	0.5669	0.3785	0.3759	0.4158	0.4115	0.6181	0.6181	0.6181	0.6181	0.5217	0.5339	0.8958	0.8993	0.8993	0.8759	0.9592	0.875	1	0.1615	0.1615	0.48	0.48	0.5061	0.5035	0.4108	0.4108	0.3379	0.3382	0.3376	0.6088	0.6065	0.605	0.605
CUP1-1	0.2013	0.1944	0.1703	0.1879	0.2145	0.1645	0.3796	0.1047	0.1046	0.1777	0.1777	0.1649	0.1223	0.1223	0.1192	0.119	0.1238	0.3692	0.3671	0.326	0.3278	0.1708	0.1708	0.1708	0.1708	0.2301	0.2263	0.1623	0.1632	0.1632	0.1632	0.1615	0.1623	0.1615	1	1	0.2729	0.2729	0.251	0.2497	0.0735	0.0735	0.0568	0.0568	0.0568	0.1416	0.1416	0.1416	0.1416
CUP1-2	0.2013	0.1944	0.1703	0.1879	0.2145	0.1645	0.3796	0.1047	0.1046	0.1777	0.1777	0.1649	0.1223	0.1223	0.1192	0.119	0.1238	0.3692	0.3671	0.326	0.3278	0.1708	0.1708	0.1708	0.1708	0.2301	0.2263	0.1623	0.1632	0.1632	0.1632	0.1615	0.1623	0.1615	1	1	0.2729	0.2729	0.251	0.2497	0.0735	0.0735	0.0568	0.0568	0.0568	0.1416	0.1416	0.1416	0.1416
DDI2	0.5509	0.5361	0.4927	0.5242	0.5686	0.4828	0.5015	0.3547	0.3558	0.5119	0.511	0.4876	0.3991	0.4011	0.3917	0.3903	0.4065	0.5428	0.5383	0.5855	0.6003	0.4977	0.4977	0.4977	0.4977	0.5958	0.5888	0.4808	0.4833	0.4833	0.4807	0.4783	0.4782	0.48	0.2729	0.2729	1	1	0.6154	0.6194	0.2673	0.2673	0.207	0.207	0.207	0.4505	0.446	0.4399	0.4399
DDI3	0.5509	0.5361	0.4927	0.5242	0.5686	0.4828	0.5015	0.3547	0.3558	0.5119	0.511	0.4876	0.3991	0.4011	0.3917	0.3903	0.4065	0.5428	0.5383	0.5855	0.6003	0.4977	0.4977	0.4977	0.4977	0.5958	0.5888	0.4808	0.4833	0.4833	0.4807	0.4783	0.4782	0.48	0.2729	0.2729	1	1	0.6154	0.6194	0.2673	0.2673	0.207	0.207	0.207	0.4505	0.446	0.4399	0.4399
DOG1	0.579	0.5705	0.5256	0.5687	0.5975	0.5164	0.4912	0.3818	0.3789	0.5377	0.5463	0.5142	0.428	0.4254	0.4179	0.4152	0.4338	0.5088	0.5128	0.5655	0.5574	0.5354	0.5354	0.5354	0.5354	0.6256	0.6217	0.507	0.5079	0.5079	0.5096	0.5069	0.507	0.5061	0.251	0.251	0.6154	0.6154	1	0.9096	0.2898	0.2898	0.2262	0.2262	0.2262	0.4711	0.4734	0.4696	0.4696
DOG2	0.5812	0.5737	0.5247	0.5636	0.5975	0.5155	0.4845	0.3818	0.3794	0.532	0.5435	0.5177	0.43	0.4267	0.4167	0.4178	0.4331	0.5061	0.5101	0.5628	0.556	0.5344	0.5344	0.5344	0.5344	0.6194	0.6192	0.5044	0.507	0.507	0.5079	0.5043	0.5035	0.5035	0.2497	0.2497	0.6194	0.6194	0.9096	1	0.2894	0.2898	0.2262	0.2262	0.2262	0.4726	0.4696	0.4718	0.4718
EFT1	0.3488	0.3586	0.3946	0.3673	0.3306	0.4037	0.1708	0.5433	0.5445	0.3836	0.3832	0.4065	0.4919	0.4915	0.5026	0.5022	0.4943	0.1874	0.1874	0.2159	0.2159	0.395	0.395	0.395	0.395	0.3104	0.3175	0.41	0.4089	0.4089	0.4081	0.4104	0.4096	0.4108	0.0735	0.0735	0.2673	0.2673	0.2898	0.2894	1	0.9984	0.5693	0.5678	0.5693	0.4527	0.4527	0.4472	0.4472
EFT2	0.3488	0.3586	0.3946	0.3673	0.3306	0.4037	0.1708	0.5437	0.5445	0.3836	0.3832	0.4065	0.4923	0.4915	0.5022	0.5022	0.4943	0.1874	0.1874	0.2159	0.2159	0.395	0.395	0.395	0.395	0.3104	0.3175	0.4104	0.4093	0.4093	0.4085	0.4108	0.41	0.4108	0.0735	0.0735	0.2673	0.2673	0.2898	0.2898	0.9984	1	0.5699	0.5684	0.5696	0.4531	0.4527	0.4476	0.4476
ENA1	0.2799	0.2897	0.3211	0.297	0.2643	0.3327	0.1319	0.4594	0.4615	0.312	0.3123	0.3315	0.4145	0.4151	0.4179	0.4225	0.4115	0.1447	0.1447	0.1667	0.1667	0.3199	0.3199	0.3199	0.3199	0.2448	0.2506	0.3376	0.3358	0.3358	0.3358	0.3382	0.3367	0.3379	0.0568	0.0568	0.207	0.207	0.2262	0.2262	0.5693	0.5699	1	0.9884	0.9789	0.3733	0.373	0.3712	0.3712
ENA2	0.2802	0.2894	0.3205	0.2973	0.264	0.3327	0.1319	0.4585	0.4609	0.3117	0.3117	0.3315	0.4136	0.4142	0.4176	0.4209	0.4106	0.1447	0.1447	0.1667	0.1667	0.3193	0.3193	0.3193	0.3193	0.2448	0.2506	0.3379	0.3361	0.3361	0.3361	0.3385	0.337	0.3382	0.0568	0.0568	0.207	0.207	0.2262	0.2262	0.5678	0.5684	0.9884	1	0.9905	0.3733	0.373	0.3715	0.3715
ENA5	0.2802	0.2894	0.3208	0.2979	0.2637	0.3324	0.1319	0.4591	0.4625	0.3126	0.3114	0.3315	0.4139	0.4145	0.4185	0.4219	0.4109	0.1447	0.1447	0.1667	0.1667	0.3193	0.3193	0.3193	0.3193	0.2448	0.2506	0.3382	0.3361	0.3361	0.3364	0.3379	0.3373	0.3376	0.0568	0.0568	0.207	0.207	0.2262	0.2262	0.5693	0.5696	0.9789	0.9905	1	0.373	0.373	0.3718	0.3718
ENO1	0.5381	0.5586	0.5906	0.5571	0.5167	0.6035	0.3212	0.5495	0.5571	0.5875	0.5852	0.6058	0.6121	0.6075	0.5949	0.5905	0.6221	0.3463	0.3432	0.3866	0.3843	0.5906	0.5906	0.5906	0.5906	0.4962	0.5015	0.6073	0.6035	0.6035	0.605	0.6096	0.6043	0.6088	0.1416	0.1416	0.4505	0.4505	0.4711	0.4726	0.4527	0.4531	0.3733	0.3733	0.373	1	0.9528	0.7466	0.7466
ENO2	0.5381	0.5571	0.5875	0.5556	0.516	0.602	0.3196	0.5495	0.5565	0.586	0.5883	0.6043	0.6101	0.6068	0.5929	0.5931	0.6234	0.3455	0.3463	0.3866	0.3851	0.589	0.589	0.589	0.589	0.4985	0.5	0.605	0.602	0.602	0.6005	0.6043	0.602	0.6065	0.1416	0.1416	0.446	0.446	0.4734	0.4696	0.4527	0.4527	0.373	0.373	0.373	0.9528	1	0.742	0.742
ERR1	0.5388	0.5472	0.583	0.5578	0.5183	0.5913	0.3189	0.5484	0.5531	0.5784	0.5822	0.602	0.6082	0.6036	0.5949	0.595	0.6068	0.3447	0.3409	0.382	0.3828	0.5898	0.5898	0.5898	0.5898	0.4909	0.5023	0.6012	0.5982	0.5982	0.5989	0.605	0.6035	0.605	0.1416	0.1416	0.4399	0.4399	0.4696	0.4718	0.4472	0.4476	0.3712	0.3715	0.3718	0.7466	0.742	1	1
ERR2	0.5388	0.5472	0.583	0.5578	0.5183	0.5913	0.3189	0.5484	0.5531	0.5784	0.5822	0.602	0.6082	0.6036	0.5949	0.595	0.6068	0.3447	0.3409	0.382	0.3828	0.5898	0.5898	0.5898	0.5898	0.4909	0.5023	0.6012	0.5982	0.5982	0.5989	0.605	0.6035	0.605	0.1416	0.1416	0.4399	0.4399	0.4696	0.4718	0.4472	0.4476	0.3712	0.3715	0.3718	0.7466	0.742	1	1
ERR3	0.5396	0.5472	0.5822	0.5571	0.5183	0.5913	0.3181	0.5484	0.5514	0.5784	0.5807	0.5997	0.6075	0.6029	0.5929	0.5944	0.6075	0.3455	0.3409	0.3828	0.382	0.5898	0.5898	0.5898	0.5898	0.4901	0.5015	0.5997	0.5967	0.5967	0.5959	0.6043	0.5989	0.6043	0.1416	0.1416	0.4406	0.4406	0.4688	0.4718	0.4484	0.4488	0.3703	0.3706	0.3709	0.7443	0.739	0.9909	0.9909
FEX1	0.578	0.594	0.6383	0.6055	0.5612	0.6393	0.3537	0.5011	0.5037	0.6161	0.6179	0.6445	0.5529	0.551	0.5385	0.5438	0.5635	0.3803	0.3821	0.4193	0.4176	0.6268	0.6268	0.6268	0.6268	0.5275	0.5372	0.6405	0.6474	0.6474	0.6447	0.6389	0.6396	0.6415	0.1649	0.1649	0.4849	0.4849	0.5151	0.508	0.4085	0.4089	0.3324	0.3321	0.3324	0.5959	0.5928	0.5898	0.5898
FEX2	0.5771	0.5931	0.6392	0.6064	0.5612	0.6401	0.3537	0.5	0.5025	0.617	0.6188	0.6436	0.5536	0.5523	0.541	0.5438	0.5635	0.3794	0.3821	0.4202	0.4193	0.6268	0.6268	0.6268	0.6268	0.5275	0.5355	0.6414	0.6465	0.6465	0.6447	0.638	0.6396	0.6406	0.1649	0.1649	0.484	0.484	0.5151	0.508	0.4085	0.4089	0.3321	0.3318	0.3321	0.5959	0.5928	0.5898	0.5898
FLO1	0.2003	0.2074	0.2365	0.2146	0.1879	0.2445	0.0936	0.3604	0.3591	0.2269	0.2269	0.2443	0.3192	0.319	0.3234	0.3242	0.3162	0.1027	0.1027	0.1183	0.1183	0.236	0.236	0.236	0.236	0.1743	0.1782	0.2484	0.2469	0.2469	0.2469	0.2495	0.2482	0.2497	0.0403	0.0403	0.1469	0.1469	0.1606	0.1606	0.4625	0.4621	0.5381	0.5377	0.5377	0.2811	0.2811	0.2811	0.2811
FLO5	0.281	0.2897	0.3231	0.2971	0.2658	0.3315	0.1338	0.46	0.4579	0.3113	0.3123	0.3312	0.4142	0.4136	0.4195	0.4185	0.4123	0.1468	0.1468	0.1691	0.1691	0.3253	0.3253	0.3253	0.3253	0.2491	0.2546	0.3389	0.3383	0.3383	0.3377	0.3405	0.3395	0.3401	0.0576	0.0576	0.21	0.21	0.2296	0.2296	0.5719	0.5716	0.6407	0.6419	0.6426	0.3736	0.3717	0.3724	0.3724
FLO9	0.2328	0.2409	0.2719	0.2484	0.2184	0.2797	0.1088	0.3996	0.4006	0.2615	0.2625	0.2792	0.356	0.3547	0.3633	0.3641	0.3558	0.1194	0.1194	0.1376	0.1376	0.2721	0.2721	0.2721	0.2721	0.2026	0.2071	0.286	0.2842	0.2842	0.2845	0.2862	0.2862	0.2865	0.0469	0.0469	0.1708	0.1708	0.1867	0.1867	0.5049	0.5044	0.5843	0.584	0.5838	0.3182	0.3187	0.3175	0.3175
GDH1	0.5253	0.5355	0.5802	0.5487	0.5055	0.5912	0.307	0.5648	0.5644	0.5714	0.5656	0.5934	0.6167	0.6121	0.6077	0.6142	0.6274	0.3348	0.3348	0.3729	0.3714	0.581	0.581	0.581	0.581	0.4857	0.4923	0.5927	0.5883	0.5883	0.5905	0.5912	0.5905	0.5941	0.1363	0.1363	0.433	0.433	0.463	0.463	0.4622	0.463	0.3816	0.381	0.3806	0.6513	0.6505	0.644	0.644
GDH3	0.516	0.5247	0.5742	0.5437	0.5073	0.5881	0.3071	0.5653	0.5627	0.564	0.5626	0.5837	0.6147	0.6082	0.6038	0.6052	0.6248	0.3304	0.3275	0.3675	0.3646	0.5691	0.5691	0.5691	0.5691	0.4803	0.4847	0.5801	0.5793	0.5793	0.5771	0.5801	0.5793	0.5815	0.1354	0.1354	0.4258	0.4258	0.4556	0.4571	0.4603	0.4611	0.3813	0.3822	0.3825	0.639	0.6397	0.6368	0.6368
GEX1	0.4356	0.4459	0.4832	0.4508	0.4134	0.4865	0.2338	0.6293	0.6299	0.4659	0.4659	0.4892	0.5812	0.5823	0.586	0.5893	0.5795	0.2543	0.2549	0.2917	0.29	0.4778	0.4778	0.4778	0.4778	0.3891	0.3999	0.5027	0.4989	0.4989	0.4989	0.5043	0.5032	0.5043	0.1006	0.1006	0.3447	0.3447	0.368	0.369	0.5544	0.5548	0.4689	0.4689	0.4695	0.5357	0.5373	0.5335	0.5335
GEX2	0.4356	0.4459	0.4821	0.4491	0.4134	0.487	0.2338	0.6282	0.6299	0.4665	0.4665	0.4897	0.5823	0.5812	0.5866	0.5882	0.579	0.2543	0.2543	0.2911	0.2895	0.4773	0.4773	0.4773	0.4773	0.3891	0.3999	0.5011	0.4978	0.4978	0.4968	0.5027	0.5005	0.5032	0.1006	0.1006	0.3447	0.3447	0.3701	0.3696	0.554	0.5536	0.4689	0.4689	0.4695	0.5346	0.5373	0.5319	0.5319
GND1	0.498	0.5122	0.5558	0.5259	0.481	0.5646	0.2898	0.589	0.5852	0.5442	0.5463	0.5694	0.6417	0.6384	0.6314	0.6315	0.6474	0.3122	0.3129	0.3537	0.3517	0.5544	0.5544	0.5544	0.5544	0.4558	0.4673	0.5619	0.5626	0.5626	0.5619	0.5633	0.5585	0.5667	0.1265	0.1265	0.4095	0.4095	0.4422	0.4442	0.4848	0.4852	0.4048	0.4035	0.4038	0.6245	0.6238	0.619	0.619
GND2	0.5024	0.5071	0.5544	0.5213	0.4807	0.5652	0.2894	0.5873	0.5913	0.5396	0.5382	0.5625	0.641	0.6391	0.6269	0.6321	0.6487	0.309	0.3097	0.3523	0.3523	0.5531	0.5531	0.5531	0.5531	0.4577	0.4638	0.5686	0.5659	0.5659	0.5686	0.5652	0.5666	0.5666	0.1258	0.1258	0.4131	0.4131	0.4368	0.4381	0.4848	0.4848	0.4072	0.406	0.4066	0.6126	0.616	0.616	0.616
GSC2	0.1624	0.1682	0.192	0.1741	0.1524	0.1988	0.0759	0.3038	0.3056	0.1841	0.1841	0.1983	0.2658	0.2658	0.272	0.2722	0.263	0.0833	0.0833	0.096	0.096	0.1915	0.1915	0.1915	0.1915	0.1414	0.1445	0.2015	0.2004	0.2004	0.2004	0.2025	0.2015	0.2025	0.0327	0.0327	0.1192	0.1192	0.1303	0.1303	0.3987	0.3991	0.4793	0.4789	0.4786	0.231	0.2308	0.231	0.231
FKS1	0.1641	0.17	0.1939	0.1758	0.154	0.2009	0.0767	0.3072	0.3088	0.1859	0.1859	0.2003	0.2687	0.2689	0.274	0.2747	0.2646	0.0842	0.0842	0.097	0.097	0.1934	0.1934	0.1934	0.1934	0.1428	0.146	0.2035	0.2025	0.2025	0.2025	0.2046	0.2035	0.2046	0.033	0.033	0.1204	0.1204	0.1316	0.1316	0.4017	0.4022	0.4838	0.4836	0.4832	0.2332	0.2334	0.2334	0.2334
GSP1	0.5379	0.5214	0.4844	0.5141	0.5617	0.4766	0.5061	0.3508	0.3513	0.5014	0.5053	0.4858	0.3918	0.3938	0.3814	0.3826	0.3999	0.547	0.5424	0.6015	0.6015	0.4867	0.4867	0.4867	0.4867	0.5871	0.5766	0.466	0.4684	0.4684	0.4667	0.467	0.4642	0.467	0.2788	0.2788	0.6327	0.6327	0.6046	0.6059	0.261	0.261	0.2015	0.2015	0.2015	0.4376	0.4391	0.4399	0.4399
GSP2	0.5346	0.5266	0.4835	0.5141	0.5606	0.4748	0.5008	0.3508	0.3536	0.5014	0.5024	0.4849	0.3912	0.3945	0.3859	0.3839	0.4025	0.5385	0.537	0.5882	0.6003	0.4913	0.4913	0.4913	0.4913	0.5846	0.5766	0.466	0.4684	0.4684	0.4675	0.4661	0.466	0.467	0.276	0.276	0.6327	0.6327	0.6032	0.6046	0.2618	0.2618	0.2024	0.2024	0.2024	0.4368	0.4361	0.4346	0.4346
HTA1	0.3853	0.3835	0.3434	0.3717	0.4118	0.3342	0.6227	0.2247	0.2243	0.3582	0.3563	0.336	0.2617	0.2617	0.2551	0.2546	0.2641	0.6139	0.6139	0.5513	0.5513	0.3434	0.3434	0.3434	0.3434	0.4291	0.4221	0.329	0.3289	0.3289	0.3307	0.3281	0.3307	0.3281	0.411	0.411	0.4838	0.4838	0.4521	0.4521	0.1578	0.1578	0.1218	0.1218	0.1218	0.2998	0.2991	0.2983	0.2983
HTA2	0.3864	0.3762	0.3416	0.3717	0.4106	0.3369	0.6157	0.2247	0.2243	0.3543	0.3553	0.336	0.261	0.261	0.2551	0.2546	0.2641	0.6076	0.6139	0.5458	0.5531	0.3453	0.3453	0.3453	0.3453	0.4316	0.4209	0.3298	0.3289	0.3289	0.3316	0.3247	0.3316	0.3273	0.4085	0.4085	0.4823	0.4823	0.4507	0.448	0.1578	0.1578	0.1218	0.1218	0.1218	0.2991	0.2991	0.3006	0.3006
HTB1	0.3864	0.3772	0.3452	0.3677	0.4002	0.3324	0.6111	0.223	0.2226	0.3563	0.3572	0.3342	0.259	0.2597	0.2519	0.2521	0.2628	0.6013	0.6076	0.544	0.5458	0.3444	0.3444	0.3444	0.3444	0.4229	0.4221	0.3272	0.3281	0.3281	0.3298	0.3255	0.3281	0.3247	0.4167	0.4167	0.4838	0.4838	0.4507	0.4521	0.1566	0.1566	0.1209	0.1209	0.1209	0.2968	0.2976	0.296	0.296
HTB2	0.3831	0.3762	0.3452	0.3636	0.4025	0.3342	0.6019	0.223	0.2226	0.3543	0.3534	0.3333	0.2597	0.2584	0.2519	0.2521	0.2621	0.5928	0.5907	0.5495	0.5513	0.3434	0.3434	0.3434	0.3434	0.4241	0.4234	0.3264	0.3272	0.3272	0.3281	0.322	0.3264	0.3238	0.4116	0.4116	0.4838	0.4838	0.4507	0.4521	0.1566	0.1566	0.1209	0.1209	0.1209	0.2938	0.2945	0.2968	0.2968
HHT1	0.4015	0.3866	0.3498	0.3747	0.4152	0.3395	0.6227	0.2314	0.231	0.3668	0.3658	0.3431	0.2682	0.2682	0.259	0.261	0.2728	0.6076	0.6118	0.5623	0.5641	0.3554	0.3554	0.3554	0.3554	0.4328	0.4307	0.3333	0.3351	0.3351	0.336	0.3351	0.3342	0.3368	0.4063	0.4063	0.4985	0.4985	0.4629	0.4575	0.1625	0.1625	0.1255	0.1255	0.1255	0.3052	0.3059	0.3052	0.3052
HHT2	0.3994	0.3877	0.3489	0.3747	0.4141	0.3386	0.6181	0.2314	0.231	0.3639	0.3639	0.3431	0.2682	0.2682	0.259	0.2604	0.2728	0.6055	0.6097	0.5568	0.5604	0.3535	0.3535	0.3535	0.3535	0.4341	0.4355	0.3342	0.336	0.336	0.336	0.3368	0.3351	0.3377	0.4039	0.4039	0.4956	0.4956	0.4629	0.4642	0.1625	0.1625	0.1255	0.1255	0.1255	0.3052	0.3067	0.3067	0.3067
HHF1	0.3258	0.3156	0.2839	0.3061	0.3426	0.2714	0.5394	0.1757	0.1754	0.2904	0.2913	0.2739	0.2051	0.2051	0.2	0.1996	0.2076	0.5148	0.5148	0.4799	0.489	0.2819	0.2819	0.2819	0.2819	0.357	0.3491	0.2688	0.2693	0.2693	0.2702	0.2665	0.2688	0.2665	0.4776	0.4776	0.4145	0.4145	0.3819	0.3833	0.1234	0.1234	0.0952	0.0952	0.0952	0.2374	0.2374	0.2374	0.2374
HHF2	0.3258	0.3145	0.2821	0.3091	0.3414	0.2706	0.537	0.1757	0.1754	0.2913	0.2913	0.2739	0.2051	0.2051	0.2	0.1996	0.2076	0.5148	0.519	0.4744	0.4853	0.2828	0.2828	0.2828	0.2828	0.3607	0.3491	0.2679	0.2684	0.2684	0.2693	0.2656	0.2679	0.2665	0.4808	0.4808	0.4189	0.4189	0.3846	0.386	0.1234	0.1234	0.0952	0.0952	0.0952	0.2374	0.2374	0.2374	0.2374
HSP32	0.5628	0.5486	0.5147	0.5394	0.5917	0.5013	0.4944	0.3705	0.3687	0.5282	0.5272	0.5044	0.4142	0.4109	0.4032	0.4088	0.4245	0.5196	0.5154	0.563	0.57	0.5142	0.5142	0.5142	0.5142	0.607	0.601	0.4965	0.4982	0.4982	0.4982	0.4957	0.4948	0.5009	0.2591	0.2591	0.6246	0.6246	0.6437	0.6316	0.2807	0.2807	0.2179	0.2179	0.2179	0.4589	0.4559	0.4559	0.4559
HSP33	0.5639	0.5486	0.5156	0.5424	0.594	0.5013	0.4958	0.3711	0.3687	0.5301	0.5301	0.5044	0.4142	0.4116	0.4032	0.4088	0.4245	0.5196	0.5154	0.5602	0.5714	0.5161	0.5161	0.5161	0.5161	0.6057	0.601	0.4956	0.4982	0.4982	0.4982	0.4957	0.4939	0.4991	0.2591	0.2591	0.6261	0.6261	0.6437	0.6316	0.2803	0.2803	0.2179	0.2179	0.2179	0.4574	0.4566	0.4559	0.4559
HSP82	0.3883	0.3972	0.438	0.408	0.3714	0.4484	0.2028	0.5915	0.5897	0.4216	0.4216	0.4484	0.5347	0.5371	0.5441	0.546	0.5404	0.2225	0.2225	0.2549	0.2549	0.4315	0.4315	0.4315	0.4315	0.3521	0.3582	0.4521	0.4531	0.4531	0.4526	0.4582	0.4535	0.4592	0.0873	0.0873	0.3066	0.3066	0.331	0.331	0.6066	0.607	0.5128	0.5128	0.5134	0.493	0.4911	0.4873	0.4873
HSC82	0.3919	0.399	0.4391	0.4117	0.373	0.4528	0.204	0.5921	0.5987	0.4245	0.4235	0.4504	0.5368	0.5392	0.5463	0.55	0.5425	0.2238	0.2238	0.2573	0.2559	0.4353	0.4353	0.4353	0.4353	0.3527	0.3612	0.4566	0.457	0.457	0.457	0.4603	0.4585	0.4632	0.0878	0.0878	0.3083	0.3083	0.3343	0.3343	0.6022	0.603	0.5119	0.5122	0.5125	0.4962	0.4958	0.4896	0.4896
HXT1	0.4548	0.4676	0.4991	0.474	0.4367	0.5126	0.251	0.6273	0.629	0.495	0.4939	0.5137	0.6153	0.6153	0.6112	0.6165	0.6019	0.2738	0.2744	0.3088	0.3088	0.4991	0.4991	0.4991	0.4991	0.4151	0.4227	0.519	0.5178	0.5178	0.5172	0.5242	0.5213	0.526	0.1086	0.1086	0.3654	0.3654	0.3911	0.3929	0.5279	0.5287	0.4509	0.4502	0.4515	0.5657	0.5622	0.5622	0.5622
HXT2	0.4717	0.4877	0.516	0.4859	0.4471	0.5271	0.2638	0.6149	0.611	0.5129	0.5148	0.532	0.6292	0.6242	0.6322	0.6298	0.6212	0.2854	0.2841	0.3241	0.3229	0.5172	0.5172	0.5172	0.5172	0.4262	0.4336	0.5412	0.5387	0.5387	0.5406	0.5424	0.5375	0.5437	0.1144	0.1144	0.3745	0.3745	0.4034	0.4041	0.5136	0.5136	0.4374	0.4368	0.4371	0.5806	0.5787	0.5738	0.5738
HXT3	0.4619	0.4718	0.5006	0.4754	0.4366	0.5141	0.2523	0.6227	0.629	0.4994	0.4971	0.5158	0.6103	0.6092	0.6185	0.6168	0.608	0.2764	0.2752	0.311	0.3104	0.5029	0.5029	0.5029	0.5029	0.4143	0.4196	0.527	0.5223	0.5223	0.5241	0.5288	0.5252	0.5299	0.1092	0.1092	0.3668	0.3668	0.3932	0.3926	0.5283	0.5287	0.4505	0.4505	0.4512	0.5716	0.5675	0.564	0.564
HXT4	0.4552	0.4674	0.4968	0.4726	0.4304	0.5095	0.2484	0.6261	0.6346	0.4905	0.4887	0.5147	0.6077	0.6072	0.6089	0.6135	0.6014	0.2715	0.2704	0.3073	0.3073	0.4986	0.4986	0.4986	0.4986	0.4073	0.4154	0.5194	0.5176	0.5176	0.5182	0.5211	0.5182	0.5228	0.1075	0.1075	0.3611	0.3611	0.3917	0.3905	0.5322	0.5326	0.456	0.4554	0.456	0.5586	0.5546	0.554	0.554
HXT5	0.4452	0.4542	0.493	0.4598	0.4261	0.5008	0.2428	0.6419	0.6436	0.48	0.4806	0.502	0.5992	0.5992	0.6003	0.6026	0.5975	0.2648	0.2642	0.2974	0.2979	0.4868	0.4868	0.4868	0.4868	0.4025	0.4092	0.5053	0.5059	0.5059	0.5076	0.5093	0.5048	0.5115	0.1046	0.1046	0.353	0.353	0.38	0.3834	0.5382	0.5389	0.4634	0.4621	0.4621	0.5531	0.5526	0.5469	0.5469
HXT6	0.4577	0.4711	0.4985	0.474	0.4378	0.5131	0.2516	0.6267	0.6318	0.4974	0.4968	0.5126	0.61	0.6089	0.6211	0.6147	0.6106	0.2744	0.2738	0.3106	0.3094	0.498	0.498	0.498	0.498	0.4121	0.4227	0.5207	0.5196	0.5196	0.5196	0.5248	0.5172	0.5248	0.1086	0.1086	0.3649	0.3649	0.3946	0.3929	0.5334	0.5338	0.4524	0.4521	0.4524	0.5692	0.5663	0.5657	0.5657
HXT7	0.4577	0.4711	0.4985	0.4746	0.4378	0.5126	0.251	0.6267	0.6318	0.498	0.4962	0.5126	0.6089	0.6083	0.6205	0.6153	0.61	0.2738	0.2738	0.3106	0.3094	0.498	0.498	0.498	0.498	0.4121	0.4232	0.5213	0.5184	0.5184	0.5201	0.5248	0.5178	0.5248	0.1086	0.1086	0.3649	0.3649	0.3946	0.3935	0.533	0.5334	0.4524	0.4521	0.4524	0.5692	0.5663	0.5651	0.5651
HXT8	0.4556	0.4643	0.5029	0.4743	0.4374	0.5117	0.252	0.6306	0.6318	0.4942	0.4936	0.517	0.6105	0.614	0.6129	0.6135	0.6088	0.2737	0.2725	0.3094	0.3064	0.5029	0.5029	0.5029	0.5029	0.4111	0.4175	0.5211	0.5222	0.5222	0.5222	0.5222	0.5187	0.5211	0.1088	0.1088	0.362	0.362	0.3901	0.3877	0.5275	0.5275	0.4515	0.4518	0.453	0.5632	0.5637	0.5585	0.5585
HXT9	0.4554	0.466	0.5018	0.4718	0.4337	0.5164	0.25	0.6278	0.6346	0.4959	0.4924	0.5147	0.6097	0.6045	0.615	0.6138	0.6074	0.2752	0.2758	0.3104	0.3104	0.5029	0.5029	0.5029	0.5029	0.4137	0.4231	0.52	0.5188	0.5188	0.517	0.5246	0.5211	0.5235	0.1092	0.1092	0.3674	0.3674	0.3932	0.392	0.5251	0.5255	0.4481	0.4475	0.4481	0.5657	0.564	0.5628	0.5628
HXT10	0.4613	0.4765	0.5125	0.4857	0.4449	0.5265	0.2602	0.6098	0.6105	0.4979	0.5015	0.5222	0.621	0.6179	0.6277	0.621	0.6149	0.2828	0.2834	0.3187	0.3187	0.5088	0.5088	0.5088	0.5088	0.4168	0.4278	0.5277	0.5277	0.5277	0.5296	0.5338	0.5314	0.5332	0.1133	0.1133	0.376	0.376	0.4004	0.401	0.5121	0.5121	0.4386	0.4383	0.4383	0.5795	0.5759	0.5722	0.5722
HXT11	0.4572	0.4665	0.5035	0.4748	0.4343	0.5182	0.2506	0.6289	0.6335	0.4965	0.4941	0.5164	0.6092	0.6045	0.6191	0.6138	0.6056	0.2752	0.2752	0.3134	0.311	0.5053	0.5053	0.5053	0.5053	0.4126	0.4219	0.5211	0.5205	0.5205	0.5176	0.5276	0.5235	0.527	0.1092	0.1092	0.3697	0.3697	0.3944	0.3938	0.5227	0.5227	0.4478	0.4475	0.4481	0.5657	0.5634	0.5634	0.5634
HXT13	0.4584	0.4637	0.5009	0.4749	0.4372	0.5139	0.2531	0.6227	0.6239	0.4968	0.4932	0.5198	0.6071	0.6077	0.6177	0.6201	0.6071	0.2761	0.2767	0.3115	0.3115	0.5009	0.5009	0.5009	0.5009	0.4153	0.4242	0.5268	0.5274	0.5274	0.5233	0.5339	0.5239	0.5327	0.1097	0.1097	0.3693	0.3693	0.3941	0.3947	0.5235	0.5243	0.4478	0.4478	0.4481	0.5676	0.5652	0.5611	0.5611
HXT15	0.4577	0.4654	0.5029	0.4759	0.4401	0.517	0.2523	0.6312	0.6313	0.4935	0.49	0.5182	0.6103	0.6068	0.6168	0.618	0.6103	0.2758	0.2758	0.3087	0.3099	0.4988	0.4988	0.4988	0.4988	0.4161	0.4231	0.5264	0.5252	0.5252	0.5229	0.5317	0.5241	0.5317	0.1092	0.1092	0.3662	0.3662	0.3932	0.3932	0.5267	0.5271	0.4502	0.4496	0.4496	0.5663	0.5657	0.5599	0.5599
HXT16	0.4566	0.4654	0.5029	0.4754	0.4407	0.5176	0.2523	0.6306	0.6318	0.4935	0.49	0.5182	0.6109	0.6062	0.6168	0.618	0.6103	0.2758	0.2758	0.3087	0.3099	0.5	0.5	0.5	0.5	0.4155	0.4225	0.5264	0.5252	0.5252	0.5229	0.5311	0.5241	0.5317	0.1092	0.1092	0.3668	0.3668	0.3932	0.3932	0.5263	0.5267	0.4505	0.4499	0.4499	0.5663	0.5657	0.5593	0.5593
HXT17	0.4584	0.4631	0.5027	0.4791	0.4389	0.515	0.2519	0.6244	0.6262	0.4979	0.4932	0.5186	0.6094	0.6094	0.6171	0.6218	0.6071	0.2749	0.2761	0.3115	0.3097	0.5027	0.5027	0.5027	0.5027	0.4153	0.4254	0.5304	0.5286	0.5286	0.5257	0.5345	0.5257	0.5339	0.1097	0.1097	0.3687	0.3687	0.3971	0.3965	0.5235	0.5247	0.4487	0.4487	0.449	0.5717	0.5693	0.5628	0.5628
GAL2	0.4516	0.462	0.4997	0.4649	0.4313	0.509	0.2493	0.6284	0.6386	0.4928	0.4933	0.5148	0.6052	0.6058	0.6128	0.6133	0.6	0.2696	0.2701	0.3084	0.3078	0.498	0.498	0.498	0.498	0.4099	0.4168	0.5171	0.5159	0.5159	0.5188	0.5229	0.5165	0.5258	0.1078	0.1078	0.3629	0.3629	0.3925	0.3896	0.5334	0.5338	0.4527	0.4521	0.4533	0.5623	0.56	0.5554	0.5554
IMA1	0.4492	0.4616	0.5	0.4678	0.4294	0.5119	0.2435	0.6543	0.6492	0.4814	0.4859	0.5107	0.6073	0.6045	0.6068	0.6158	0.6113	0.2678	0.2678	0.3023	0.3023	0.4921	0.4921	0.4921	0.4921	0.4045	0.4136	0.5124	0.5102	0.5102	0.5119	0.513	0.5107	0.5158	0.1051	0.1051	0.3599	0.3599	0.3859	0.3859	0.5484	0.5496	0.4621	0.4612	0.4612	0.5571	0.5559	0.5605	0.5605
IMA2	0.4475	0.461	0.496	0.4672	0.4277	0.5102	0.2435	0.6537	0.6447	0.4808	0.4847	0.5028	0.6056	0.6056	0.6085	0.6107	0.604	0.2667	0.2672	0.3017	0.3006	0.4915	0.4915	0.4915	0.4915	0.4	0.4102	0.5141	0.513	0.513	0.5136	0.5192	0.5102	0.5198	0.1051	0.1051	0.3571	0.3571	0.3825	0.3825	0.5441	0.5449	0.4618	0.4606	0.4609	0.5588	0.5559	0.5537	0.5537
IMA3	0.4475	0.4605	0.4983	0.4667	0.4288	0.5102	0.2435	0.6543	0.6464	0.4797	0.4836	0.5023	0.6085	0.6068	0.6062	0.6124	0.604	0.2667	0.2672	0.3023	0.3006	0.4927	0.4927	0.4927	0.4927	0.3994	0.4119	0.5124	0.513	0.513	0.5124	0.5169	0.5102	0.5175	0.1051	0.1051	0.3571	0.3571	0.3836	0.3825	0.5437	0.5437	0.4618	0.4612	0.4609	0.5582	0.5565	0.5531	0.5531
IMA4	0.4475	0.4605	0.4983	0.4667	0.4288	0.5102	0.2435	0.6543	0.6464	0.4797	0.4836	0.5023	0.6085	0.6068	0.6062	0.6124	0.604	0.2667	0.2672	0.3023	0.3006	0.4927	0.4927	0.4927	0.4927	0.3994	0.4119	0.5124	0.513	0.513	0.5124	0.5169	0.5102	0.5175	0.1051	0.1051	0.3571	0.3571	0.3836	0.3825	0.5437	0.5437	0.4618	0.4612	0.4609	0.5582	0.5565	0.5531	0.5531
IMD2	0.4847	0.493	0.5337	0.5019	0.4618	0.5407	0.271	0.6115	0.6121	0.5216	0.5229	0.5445	0.6399	0.638	0.6406	0.645	0.6374	0.2945	0.2945	0.3308	0.3308	0.5274	0.5274	0.5274	0.5274	0.4326	0.4427	0.5477	0.5458	0.5458	0.5452	0.549	0.5464	0.5515	0.1183	0.1183	0.3938	0.3938	0.4173	0.4186	0.5053	0.5045	0.4258	0.4246	0.4243	0.5922	0.5935	0.5865	0.5865
IMD3	0.4866	0.4962	0.5337	0.5025	0.4606	0.5407	0.2735	0.6149	0.6166	0.521	0.5191	0.5439	0.6438	0.6412	0.6425	0.6482	0.638	0.2926	0.2952	0.3308	0.3295	0.5274	0.5274	0.5274	0.5274	0.4364	0.4466	0.549	0.549	0.549	0.5496	0.5547	0.5496	0.5566	0.1183	0.1183	0.3931	0.3931	0.4179	0.4224	0.5069	0.5069	0.4243	0.424	0.4243	0.5961	0.5941	0.5859	0.5859
IMD4	0.4844	0.4959	0.5321	0.501	0.4629	0.5467	0.2724	0.6126	0.6127	0.5194	0.52	0.5448	0.6381	0.6362	0.6444	0.6508	0.64	0.294	0.2946	0.3308	0.3308	0.5244	0.5244	0.5244	0.5244	0.4343	0.4444	0.5511	0.5492	0.5492	0.5498	0.5524	0.5517	0.5549	0.1181	0.1181	0.3892	0.3892	0.419	0.4171	0.5105	0.5097	0.4255	0.4255	0.4258	0.5956	0.5949	0.586	0.586
LYS20	0.5462	0.5563	0.596	0.5711	0.5253	0.6123	0.3256	0.5462	0.5453	0.5851	0.5804	0.6131	0.6003	0.5937	0.5821	0.5873	0.6068	0.3504	0.3512	0.3901	0.3939	0.5975	0.5975	0.5975	0.5975	0.5097	0.5175	0.6076	0.6061	0.6061	0.6053	0.6084	0.6022	0.6131	0.1445	0.1445	0.4545	0.4545	0.4833	0.481	0.4456	0.4456	0.366	0.3654	0.3666	0.6537	0.6598	0.6469	0.6469
LYS21	0.5412	0.5563	0.5911	0.5578	0.5223	0.6024	0.319	0.5557	0.5559	0.579	0.5767	0.6062	0.6088	0.6075	0.5968	0.5988	0.6174	0.3424	0.3424	0.3832	0.3802	0.5888	0.5888	0.5888	0.5888	0.4951	0.5079	0.5994	0.6002	0.6002	0.5964	0.6039	0.5979	0.6092	0.1406	0.1406	0.4444	0.4444	0.4717	0.4724	0.4539	0.4539	0.3752	0.3736	0.3733	0.6584	0.6561	0.6531	0.6531
MAL12	0.4479	0.461	0.5014	0.4684	0.4285	0.5088	0.2462	0.6419	0.6498	0.4843	0.4832	0.51	0.6114	0.6068	0.6068	0.6103	0.6034	0.2678	0.2689	0.3043	0.3026	0.4952	0.4952	0.4952	0.4952	0.4063	0.4137	0.5174	0.5151	0.5151	0.5162	0.5179	0.5151	0.5168	0.106	0.106	0.359	0.359	0.3886	0.3875	0.5374	0.5378	0.4591	0.4579	0.4585	0.559	0.5544	0.5561	0.5561
MAL32	0.4467	0.4598	0.5014	0.4689	0.4285	0.5083	0.2456	0.6419	0.6487	0.4849	0.4832	0.5094	0.6097	0.6046	0.6074	0.6114	0.6051	0.2678	0.2689	0.3043	0.3026	0.4952	0.4952	0.4952	0.4952	0.4068	0.4142	0.5168	0.5145	0.5145	0.5151	0.5174	0.5145	0.5168	0.106	0.106	0.359	0.359	0.3869	0.3869	0.5378	0.5382	0.4591	0.4582	0.4588	0.5584	0.5533	0.555	0.555
MAN1	0.4964	0.5083	0.5447	0.5156	0.4791	0.558	0.283	0.5968	0.6037	0.5401	0.5401	0.562	0.6483	0.6476	0.6397	0.6417	0.6581	0.3075	0.3062	0.3426	0.3413	0.5461	0.5461	0.5461	0.5461	0.4526	0.4606	0.5633	0.5659	0.5659	0.5646	0.5679	0.5633	0.5719	0.1233	0.1233	0.4062	0.4062	0.4307	0.4327	0.4903	0.4907	0.4142	0.4136	0.4136	0.613	0.615	0.6083	0.6083
MAN2	0.497	0.5089	0.5467	0.5189	0.4791	0.5593	0.2823	0.5957	0.6031	0.5421	0.5414	0.5626	0.6469	0.6469	0.6385	0.6404	0.6574	0.3068	0.3068	0.3433	0.3406	0.5467	0.5467	0.5467	0.5467	0.4526	0.4612	0.5646	0.5653	0.5653	0.5659	0.5686	0.5646	0.5732	0.1233	0.1233	0.4042	0.4042	0.4314	0.4327	0.4907	0.4907	0.4142	0.4136	0.4133	0.613	0.6156	0.611	0.611
DSF1	0.4964	0.5083	0.5447	0.5156	0.4791	0.558	0.283	0.5968	0.6037	0.5401	0.5401	0.562	0.6483	0.6476	0.6397	0.6417	0.6581	0.3075	0.3062	0.3426	0.3413	0.5461	0.5461	0.5461	0.5461	0.4526	0.4606	0.5633	0.5659	0.5659	0.5646	0.5679	0.5633	0.5719	0.1233	0.1233	0.4062	0.4062	0.4307	0.4327	0.4903	0.4907	0.4142	0.4136	0.4136	0.613	0.615	0.6083	0.6083
MEP1	0.5085	0.5085	0.5565	0.5199	0.4814	0.5659	0.2894	0.5873	0.5885	0.5355	0.5335	0.5598	0.6404	0.6371	0.6321	0.6251	0.6474	0.3151	0.3151	0.3482	0.3482	0.549	0.549	0.549	0.549	0.455	0.4632	0.568	0.5652	0.5652	0.5625	0.5652	0.5652	0.5673	0.1258	0.1258	0.4077	0.4077	0.4381	0.4381	0.4824	0.482	0.4054	0.4051	0.4048	0.6153	0.6099	0.6126	0.6126
MEP2	0.4927	0.5073	0.5447	0.5153	0.4747	0.56	0.284	0.5884	0.5891	0.5333	0.534	0.556	0.6423	0.6384	0.6314	0.6238	0.6467	0.3067	0.308	0.342	0.346	0.542	0.542	0.542	0.542	0.4533	0.458	0.5607	0.5573	0.5573	0.556	0.564	0.558	0.564	0.124	0.124	0.4033	0.4033	0.43	0.432	0.4868	0.4875	0.4112	0.4109	0.4103	0.6067	0.6073	0.604	0.604
MEP3	0.4986	0.5075	0.5476	0.5224	0.4789	0.5612	0.2864	0.5788	0.5818	0.5272	0.5265	0.5592	0.6351	0.6318	0.6205	0.6251	0.6334	0.3095	0.3109	0.3469	0.3449	0.5435	0.5435	0.5435	0.5435	0.449	0.4571	0.5667	0.5646	0.5646	0.5639	0.5694	0.5639	0.5714	0.1265	0.1265	0.4027	0.4027	0.4361	0.432	0.4804	0.4808	0.4054	0.4057	0.4057	0.6061	0.6041	0.6068	0.6068
MPH2	0.4344	0.4437	0.4798	0.4557	0.418	0.4918	0.2355	0.629	0.629	0.4699	0.4672	0.4951	0.5891	0.5885	0.5923	0.5885	0.5847	0.2574	0.2579	0.2913	0.2923	0.4743	0.4743	0.4743	0.4743	0.3907	0.4	0.4989	0.4989	0.4989	0.4978	0.5011	0.5011	0.5005	0.1016	0.1016	0.3492	0.3492	0.3683	0.3694	0.5449	0.5449	0.471	0.471	0.4713	0.5443	0.5426	0.5415	0.5415
MPH3	0.4373	0.4461	0.482	0.4588	0.4223	0.4947	0.2377	0.6296	0.6302	0.4737	0.471	0.4981	0.5931	0.592	0.5976	0.592	0.5876	0.2593	0.2604	0.2935	0.2941	0.4782	0.4782	0.4782	0.4782	0.3947	0.4024	0.503	0.503	0.503	0.5014	0.5047	0.5053	0.5041	0.1028	0.1028	0.351	0.351	0.3715	0.372	0.5409	0.5413	0.467	0.467	0.4673	0.5467	0.5456	0.5451	0.5451
MST27	0.5584	0.5423	0.5064	0.5354	0.5848	0.4925	0.4766	0.3649	0.3648	0.5196	0.5158	0.4982	0.4103	0.4083	0.4026	0.3973	0.4152	0.5191	0.5121	0.5631	0.5603	0.5087	0.5087	0.5087	0.5087	0.6032	0.5973	0.4843	0.4877	0.4877	0.4895	0.4887	0.486	0.4887	0.2624	0.2624	0.6454	0.6454	0.6262	0.6235	0.2772	0.2772	0.2152	0.2152	0.2152	0.4566	0.4566	0.4528	0.4528
MST28	0.5595	0.5434	0.5064	0.5333	0.5813	0.4925	0.4752	0.3654	0.3648	0.5177	0.5148	0.4991	0.4096	0.407	0.4026	0.3992	0.4152	0.5177	0.5106	0.5603	0.5589	0.5087	0.5087	0.5087	0.5087	0.5995	0.5961	0.4834	0.486	0.486	0.486	0.487	0.4825	0.4878	0.2624	0.2624	0.6411	0.6411	0.6248	0.6221	0.2772	0.2772	0.2152	0.2152	0.2152	0.4566	0.4566	0.4521	0.4521
NHP6A	0.2976	0.2884	0.2582	0.2798	0.3149	0.2485	0.5046	0.1588	0.1585	0.2665	0.2665	0.25	0.1854	0.1854	0.1808	0.1804	0.1876	0.4873	0.4789	0.4341	0.4432	0.258	0.258	0.258	0.258	0.3308	0.3224	0.2435	0.2447	0.2447	0.2439	0.2422	0.2443	0.2439	0.5106	0.5106	0.382	0.382	0.3576	0.3549	0.1115	0.1115	0.0861	0.0861	0.0861	0.2146	0.2146	0.2146	0.2146
NHP6B	0.3149	0.3009	0.2738	0.297	0.3287	0.2617	0.5255	0.1689	0.1686	0.2818	0.2818	0.2651	0.1972	0.1972	0.1923	0.1919	0.1996	0.5042	0.5021	0.4524	0.4579	0.2736	0.2736	0.2736	0.2736	0.3458	0.3431	0.2565	0.2579	0.2579	0.2588	0.2561	0.2557	0.2569	0.5	0.5	0.3997	0.3997	0.3725	0.3711	0.1186	0.1186	0.0916	0.0916	0.0916	0.2283	0.2283	0.2283	0.2283
PAU1	0.3571	0.348	0.3132	0.3374	0.3702	0.3059	0.5602	0.2044	0.204	0.3324	0.3324	0.3112	0.2387	0.238	0.2327	0.231	0.2415	0.5675	0.5654	0.5037	0.5165	0.3196	0.3196	0.3196	0.3196	0.3993	0.3893	0.301	0.3026	0.3026	0.3035	0.3021	0.3037	0.3038	0.4353	0.4353	0.4558	0.4558	0.4238	0.4184	0.1435	0.1435	0.1108	0.1108	0.1108	0.2747	0.274	0.274	0.274
PAU2	0.3615	0.3501	0.3159	0.3394	0.3725	0.3103	0.5625	0.2044	0.204	0.3333	0.3305	0.3103	0.238	0.2373	0.2327	0.231	0.2415	0.5696	0.5717	0.5037	0.5128	0.3196	0.3196	0.3196	0.3196	0.4017	0.3905	0.3028	0.3044	0.3044	0.3035	0.3012	0.3045	0.3038	0.438	0.438	0.4587	0.4587	0.4291	0.4224	0.1435	0.1435	0.1108	0.1108	0.1108	0.2747	0.2755	0.2732	0.2732
PAU3	0.3701	0.3626	0.326	0.3475	0.3864	0.3148	0.5764	0.2111	0.2108	0.341	0.3429	0.3209	0.2459	0.2452	0.2385	0.238	0.2495	0.5823	0.5823	0.5165	0.5275	0.3278	0.3278	0.3278	0.3278	0.4042	0.3978	0.3115	0.3105	0.3105	0.3123	0.3082	0.3098	0.3116	0.424	0.424	0.469	0.469	0.4318	0.4318	0.1483	0.1483	0.1145	0.1145	0.1145	0.2831	0.2831	0.2816	0.2816
PAU4	0.3604	0.349	0.3159	0.3384	0.3714	0.3103	0.5671	0.2044	0.204	0.3324	0.3324	0.3121	0.238	0.2373	0.2327	0.231	0.2415	0.5696	0.5633	0.5073	0.511	0.3196	0.3196	0.3196	0.3196	0.403	0.3917	0.3028	0.3044	0.3044	0.3053	0.3012	0.3054	0.303	0.4353	0.4353	0.4513	0.4513	0.4211	0.4157	0.1435	0.1435	0.1108	0.1108	0.1108	0.2755	0.2755	0.274	0.274
PAU5	0.3647	0.3532	0.3242	0.3414	0.3818	0.3148	0.581	0.2078	0.2074	0.3391	0.3391	0.3156	0.2426	0.2426	0.2365	0.2354	0.2455	0.5781	0.5717	0.5128	0.5201	0.326	0.326	0.326	0.326	0.4017	0.3966	0.3089	0.3088	0.3088	0.3088	0.3064	0.3098	0.309	0.4228	0.4228	0.4572	0.4572	0.4265	0.4278	0.1459	0.1459	0.1126	0.1126	0.1126	0.2778	0.2785	0.2763	0.2763
PAU6	0.3582	0.349	0.3141	0.3364	0.3714	0.3059	0.5579	0.2044	0.204	0.3324	0.3324	0.3112	0.238	0.2373	0.2327	0.231	0.2415	0.5654	0.5654	0.5037	0.5128	0.3186	0.3186	0.3186	0.3186	0.4005	0.3905	0.301	0.3044	0.3044	0.3044	0.3003	0.3045	0.3021	0.4353	0.4353	0.4499	0.4499	0.4238	0.417	0.1435	0.1435	0.1108	0.1108	0.1108	0.2747	0.2747	0.274	0.274
PAU8	0.3571	0.349	0.3132	0.3374	0.3702	0.3059	0.5625	0.2044	0.204	0.3314	0.3305	0.3112	0.2387	0.238	0.2327	0.2322	0.2415	0.5696	0.5696	0.5073	0.5092	0.3186	0.3186	0.3186	0.3186	0.4017	0.3905	0.3028	0.3044	0.3044	0.3044	0.3021	0.3037	0.3038	0.4353	0.4353	0.4543	0.4543	0.4211	0.4157	0.1435	0.1435	0.1108	0.1108	0.1108	0.2747	0.2747	0.2725	0.2725
PAU10	0.3571	0.3501	0.315	0.3374	0.3702	0.3086	0.5602	0.2044	0.204	0.3333	0.3305	0.3121	0.238	0.2373	0.2327	0.231	0.2415	0.5675	0.5654	0.5037	0.5128	0.3186	0.3186	0.3186	0.3186	0.4017	0.3893	0.301	0.3044	0.3044	0.3044	0.3012	0.3037	0.303	0.4325	0.4325	0.4543	0.4543	0.4224	0.4157	0.1435	0.1435	0.1108	0.1108	0.1108	0.2747	0.2747	0.2725	0.2725
PAU11	0.3582	0.349	0.315	0.3374	0.3702	0.3095	0.5602	0.2044	0.204	0.3333	0.3305	0.3112	0.238	0.2373	0.2327	0.2316	0.2415	0.5696	0.5696	0.5037	0.511	0.3186	0.3186	0.3186	0.3186	0.4005	0.3929	0.3028	0.3053	0.3053	0.3035	0.303	0.3037	0.3038	0.4353	0.4353	0.4528	0.4528	0.4238	0.417	0.1435	0.1435	0.1108	0.1108	0.1108	0.2747	0.2747	0.2732	0.2732
PAU12	0.3593	0.348	0.3132	0.3384	0.3702	0.3068	0.5579	0.2044	0.204	0.3333	0.3314	0.3103	0.2387	0.2373	0.2327	0.231	0.2415	0.5696	0.5717	0.5073	0.5147	0.3186	0.3186	0.3186	0.3186	0.4017	0.3905	0.3019	0.3044	0.3044	0.3044	0.3021	0.3045	0.3056	0.4325	0.4325	0.4558	0.4558	0.4224	0.4197	0.1435	0.1435	0.1108	0.1108	0.1108	0.274	0.274	0.2732	0.2732
PAU13	0.3582	0.348	0.315	0.3364	0.3702	0.3077	0.5602	0.2044	0.204	0.3333	0.3314	0.3103	0.238	0.2373	0.2321	0.231	0.2415	0.5717	0.5675	0.5055	0.511	0.3196	0.3196	0.3196	0.3196	0.4017	0.3917	0.301	0.3035	0.3035	0.3035	0.3012	0.3037	0.303	0.4298	0.4298	0.4528	0.4528	0.4224	0.417	0.1435	0.1435	0.1108	0.1108	0.1108	0.274	0.2747	0.2732	0.2732
PAU14	0.3571	0.348	0.3132	0.3374	0.3702	0.3059	0.5602	0.2044	0.204	0.3324	0.3324	0.3112	0.2387	0.238	0.2327	0.231	0.2415	0.5675	0.5654	0.5037	0.5165	0.3196	0.3196	0.3196	0.3196	0.3993	0.3893	0.301	0.3026	0.3026	0.3035	0.3021	0.3037	0.3038	0.4353	0.4353	0.4558	0.4558	0.4238	0.4184	0.1435	0.1435	0.1108	0.1108	0.1108	0.2747	0.274	0.274	0.274
PAU15	0.3723	0.3605	0.326	0.3525	0.3875	0.3165	0.5787	0.2111	0.2108	0.3429	0.3429	0.32	0.2459	0.2452	0.2391	0.2374	0.2495	0.5865	0.5802	0.5183	0.5275	0.3297	0.3297	0.3297	0.3297	0.4055	0.3978	0.3115	0.3132	0.3132	0.314	0.309	0.3115	0.3125	0.4213	0.4213	0.469	0.469	0.4318	0.4345	0.1483	0.1483	0.1145	0.1145	0.1145	0.2831	0.2831	0.2808	0.2808
PAU16	0.368	0.3574	0.3214	0.3505	0.3841	0.3148	0.5764	0.2095	0.2091	0.341	0.341	0.3165	0.2433	0.2439	0.2378	0.2361	0.2475	0.5865	0.5802	0.5147	0.5256	0.3269	0.3269	0.3269	0.3269	0.4042	0.3966	0.3089	0.3114	0.3114	0.3114	0.3064	0.3098	0.309	0.422	0.422	0.4661	0.4661	0.4318	0.4359	0.1471	0.1471	0.1136	0.1136	0.1136	0.2808	0.2801	0.2793	0.2793
PAU17	0.3669	0.3595	0.326	0.3455	0.3829	0.3165	0.5764	0.2111	0.2108	0.3419	0.341	0.3209	0.2452	0.2459	0.2385	0.2374	0.2488	0.5781	0.5823	0.5201	0.5293	0.3287	0.3287	0.3287	0.3287	0.4117	0.399	0.3133	0.3123	0.3123	0.3132	0.3108	0.3124	0.3108	0.424	0.424	0.4676	0.4676	0.4305	0.4305	0.1483	0.1483	0.1145	0.1145	0.1145	0.2808	0.2816	0.2816	0.2816
PAU18	0.3582	0.349	0.3141	0.3364	0.3714	0.3059	0.5579	0.2044	0.204	0.3324	0.3324	0.3112	0.238	0.2373	0.2327	0.231	0.2415	0.5654	0.5654	0.5037	0.5128	0.3186	0.3186	0.3186	0.3186	0.4005	0.3905	0.301	0.3044	0.3044	0.3044	0.3003	0.3045	0.3021	0.4353	0.4353	0.4499	0.4499	0.4238	0.417	0.1435	0.1435	0.1108	0.1108	0.1108	0.2747	0.2747	0.274	0.274
PAU19	0.3712	0.3626	0.3251	0.3515	0.3864	0.3156	0.5787	0.2111	0.2108	0.3419	0.3419	0.32	0.2459	0.2459	0.2385	0.2393	0.2495	0.5844	0.5823	0.5165	0.5256	0.3269	0.3269	0.3269	0.3269	0.4067	0.3978	0.3124	0.314	0.314	0.3132	0.309	0.3098	0.3116	0.424	0.424	0.469	0.469	0.4359	0.4359	0.1483	0.1483	0.1145	0.1145	0.1145	0.2831	0.2831	0.2823	0.2823
PAU20	0.3571	0.349	0.315	0.3364	0.3691	0.3068	0.5671	0.2044	0.204	0.3314	0.3333	0.3112	0.238	0.2373	0.2327	0.2316	0.2415	0.5654	0.5591	0.5037	0.5128	0.3177	0.3177	0.3177	0.3177	0.4005	0.3881	0.3019	0.3035	0.3035	0.3026	0.3012	0.3037	0.303	0.4353	0.4353	0.4528	0.4528	0.4211	0.4143	0.1435	0.1435	0.1108	0.1108	0.1108	0.2755	0.2755	0.274	0.274
PAU21	0.4459	0.4368	0.4002	0.4273	0.4671	0.389	0.5818	0.2748	0.2749	0.4222	0.4183	0.3963	0.3143	0.3136	0.3045	0.3052	0.3214	0.6364	0.6384	0.6136	0.6117	0.4059	0.4059	0.4059	0.4059	0.4925	0.483	0.3813	0.3842	0.3842	0.386	0.3828	0.3848	0.3819	0.3455	0.3455	0.5413	0.5413	0.5142	0.5182	0.1957	0.1957	0.1511	0.1511	0.1511	0.3554	0.3562	0.3546	0.3546
PAU22	0.4459	0.4368	0.4002	0.4273	0.4671	0.389	0.5818	0.2748	0.2749	0.4222	0.4183	0.3963	0.3143	0.3136	0.3045	0.3052	0.3214	0.6364	0.6384	0.6136	0.6117	0.4059	0.4059	0.4059	0.4059	0.4925	0.483	0.3813	0.3842	0.3842	0.386	0.3828	0.3848	0.3819	0.3455	0.3455	0.5413	0.5413	0.5142	0.5182	0.1957	0.1957	0.1511	0.1511	0.1511	0.3554	0.3562	0.3546	0.3546
PAU23	0.3712	0.3605	0.3269	0.3495	0.3864	0.3165	0.5718	0.2111	0.2108	0.3419	0.3391	0.3191	0.2459	0.2459	0.2385	0.238	0.2495	0.5802	0.5844	0.5256	0.5293	0.3297	0.3297	0.3297	0.3297	0.4129	0.399	0.3141	0.3132	0.3132	0.3114	0.3125	0.3115	0.3125	0.424	0.424	0.4646	0.4646	0.4372	0.4359	0.1483	0.1483	0.1145	0.1145	0.1145	0.2823	0.2823	0.2839	0.2839
PAU24	0.3571	0.3469	0.3132	0.3374	0.3714	0.3059	0.5602	0.2044	0.204	0.3333	0.3324	0.3103	0.2387	0.238	0.2327	0.2316	0.2415	0.5696	0.5696	0.5073	0.5183	0.3196	0.3196	0.3196	0.3196	0.4005	0.3905	0.3019	0.3035	0.3035	0.3044	0.3012	0.3045	0.3056	0.4353	0.4353	0.4558	0.4558	0.4251	0.417	0.1435	0.1435	0.1108	0.1108	0.1108	0.274	0.274	0.274	0.274
PDC1	0.4569	0.4699	0.5124	0.4787	0.4433	0.5189	0.2553	0.6329	0.6307	0.5012	0.5012	0.5213	0.6164	0.6105	0.6253	0.6194	0.617	0.2784	0.2784	0.3156	0.3156	0.5083	0.5083	0.5083	0.5083	0.4226	0.432	0.5272	0.5254	0.5254	0.5242	0.5296	0.526	0.529	0.1099	0.1099	0.3717	0.3717	0.3978	0.3978	0.5326	0.5326	0.4438	0.4432	0.4435	0.5762	0.5757	0.565	0.565
PDC5	0.4604	0.4716	0.5154	0.4781	0.4409	0.5219	0.2547	0.6306	0.6363	0.5006	0.4988	0.5219	0.6206	0.6152	0.6271	0.6259	0.6164	0.2778	0.2772	0.3168	0.315	0.51	0.51	0.51	0.51	0.4208	0.4309	0.5325	0.529	0.529	0.5296	0.5325	0.5325	0.5319	0.1099	0.1099	0.3723	0.3723	0.3966	0.3966	0.5283	0.5287	0.4463	0.4451	0.4463	0.5786	0.5733	0.5632	0.5632
PDC6	0.4557	0.4675	0.5059	0.4752	0.4385	0.5154	0.2535	0.6346	0.6329	0.497	0.4994	0.5219	0.6147	0.6147	0.6223	0.6182	0.6076	0.2778	0.2766	0.3138	0.3121	0.5083	0.5083	0.5083	0.5083	0.422	0.4273	0.5248	0.5213	0.5213	0.5225	0.523	0.5207	0.5236	0.1099	0.1099	0.3712	0.3712	0.3966	0.3978	0.5251	0.5247	0.4438	0.4441	0.4438	0.5691	0.568	0.5662	0.5662
PHO3	0.5135	0.5328	0.5684	0.5377	0.4922	0.5812	0.302	0.5749	0.5722	0.5598	0.5591	0.5826	0.6298	0.6252	0.6173	0.6148	0.6334	0.3291	0.3291	0.3689	0.3704	0.5712	0.5712	0.5712	0.5712	0.4736	0.4829	0.5798	0.5791	0.5791	0.5776	0.5812	0.5805	0.5812	0.1325	0.1325	0.4281	0.4281	0.4523	0.4544	0.4717	0.4713	0.3926	0.3922	0.3916	0.6346	0.6396	0.6332	0.6332
PHO5	0.5164	0.5292	0.5641	0.5385	0.4964	0.5819	0.3013	0.5766	0.5762	0.5613	0.5641	0.5848	0.6305	0.6233	0.6218	0.6193	0.6301	0.3283	0.3276	0.3675	0.3682	0.5791	0.5791	0.5791	0.5791	0.4765	0.4858	0.5855	0.5826	0.5826	0.5819	0.5876	0.5848	0.589	0.1325	0.1325	0.4238	0.4238	0.453	0.4566	0.4745	0.4741	0.3904	0.391	0.3904	0.6353	0.6353	0.6261	0.6261
PHO11	0.5121	0.5299	0.567	0.537	0.495	0.5726	0.3041	0.5738	0.5739	0.557	0.557	0.5812	0.6252	0.6233	0.6154	0.6136	0.6367	0.3255	0.3255	0.3682	0.3661	0.5726	0.5726	0.5726	0.5726	0.4715	0.4822	0.5776	0.5776	0.5776	0.5791	0.5805	0.5769	0.5798	0.1325	0.1325	0.4309	0.4309	0.453	0.4516	0.4749	0.4741	0.3922	0.3919	0.3919	0.6368	0.636	0.6254	0.6254
PHO12	0.5121	0.5278	0.5677	0.5377	0.495	0.5726	0.3041	0.5743	0.5739	0.5577	0.557	0.5826	0.6246	0.6233	0.6147	0.6136	0.6367	0.3262	0.3248	0.3689	0.3675	0.5726	0.5726	0.5726	0.5726	0.4715	0.4815	0.5791	0.5783	0.5783	0.5805	0.5805	0.5783	0.5798	0.1325	0.1325	0.4309	0.4309	0.4516	0.4509	0.4757	0.4749	0.3922	0.3919	0.3922	0.6368	0.636	0.6261	0.6261
PMP1	0.1331	0.1285	0.1126	0.1242	0.1419	0.1088	0.2778	0.0693	0.0691	0.1175	0.1175	0.109	0.0809	0.0809	0.0788	0.0787	0.0818	0.2574	0.2595	0.2253	0.2253	0.1129	0.1129	0.1129	0.1129	0.153	0.1496	0.1073	0.1079	0.1079	0.1079	0.1068	0.1073	0.1068	0.5	0.5	0.1814	0.1814	0.166	0.166	0.0486	0.0486	0.0375	0.0375	0.0375	0.0936	0.0936	0.0936	0.0936
PMP2	0.1429	0.1379	0.1209	0.1333	0.1522	0.1167	0.2917	0.0743	0.0742	0.1261	0.1261	0.117	0.0868	0.0868	0.0846	0.0845	0.0878	0.2764	0.2785	0.2418	0.2418	0.1212	0.1212	0.1212	0.1212	0.1642	0.1606	0.1152	0.1158	0.1158	0.1158	0.1146	0.1152	0.1146	0.5215	0.5215	0.1947	0.1947	0.1781	0.1781	0.0522	0.0522	0.0403	0.0403	0.0403	0.1005	0.1005	0.1005	0.1005
PPH21	0.5937	0.5946	0.6486	0.6198	0.5766	0.6516	0.3658	0.4966	0.5008	0.6324	0.6288	0.6516	0.5536	0.5542	0.5359	0.5413	0.5589	0.3955	0.3937	0.4351	0.4324	0.6523	0.6523	0.6523	0.6523	0.545	0.5604	0.6379	0.6386	0.6386	0.6377	0.6337	0.6326	0.6398	0.1676	0.1676	0.4964	0.4964	0.5306	0.527	0.4009	0.4013	0.3266	0.3266	0.3269	0.6012	0.6035	0.5967	0.5967
PPH22	0.5847	0.5908	0.6402	0.6085	0.5626	0.657	0.3563	0.5028	0.5053	0.6217	0.6217	0.6508	0.5569	0.5569	0.5429	0.5457	0.5629	0.3827	0.3854	0.4224	0.4215	0.6384	0.6384	0.6384	0.6384	0.5362	0.5485	0.6361	0.6395	0.6395	0.6412	0.6328	0.6353	0.6345	0.164	0.164	0.4824	0.4824	0.5168	0.5194	0.4049	0.4049	0.3321	0.3315	0.3324	0.6035	0.6065	0.5989	0.5989
PRS2	0.6405	0.6479	0.6035	0.6424	0.6196	0.5977	0.4075	0.4561	0.4547	0.6208	0.616	0.6037	0.5043	0.5036	0.4929	0.4971	0.509	0.4326	0.4347	0.4744	0.4807	0.6134	0.6134	0.6134	0.6134	0.5831	0.5967	0.5846	0.5877	0.5877	0.5895	0.5833	0.5881	0.5833	0.1944	0.1944	0.5402	0.5402	0.5737	0.5726	0.3586	0.359	0.2891	0.2879	0.2882	0.551	0.554	0.5533	0.5533
PRS4	0.632	0.6351	0.6126	0.6485	0.6106	0.6021	0.3976	0.4662	0.4694	0.6332	0.6313	0.6082	0.5089	0.5095	0.5006	0.5029	0.5156	0.419	0.4179	0.4669	0.4709	0.6097	0.6097	0.6097	0.6097	0.578	0.5882	0.5995	0.6053	0.6053	0.6035	0.5929	0.5969	0.5972	0.1896	0.1896	0.5209	0.5209	0.5596	0.5566	0.363	0.363	0.2943	0.2946	0.2949	0.551	0.554	0.551	0.551
PYC1	0.2604	0.2689	0.3022	0.2779	0.2451	0.3113	0.1221	0.4348	0.4379	0.2912	0.2912	0.3113	0.3916	0.3904	0.3981	0.4009	0.3882	0.134	0.134	0.1544	0.1544	0.3017	0.3017	0.3017	0.3017	0.2273	0.2324	0.3152	0.3138	0.3138	0.3147	0.3167	0.3144	0.3169	0.0526	0.0526	0.1917	0.1917	0.2095	0.2095	0.5457	0.5459	0.6288	0.6291	0.6279	0.3497	0.3497	0.3511	0.3511
PYC2	0.2602	0.269	0.3012	0.2774	0.2447	0.3113	0.1219	0.4372	0.4395	0.2918	0.2916	0.3108	0.3915	0.3909	0.3988	0.3991	0.3895	0.1338	0.1338	0.1541	0.1541	0.3014	0.3014	0.3014	0.3014	0.2269	0.232	0.3158	0.3139	0.3139	0.315	0.317	0.3158	0.3178	0.0525	0.0525	0.1914	0.1914	0.2091	0.2091	0.5473	0.5473	0.6314	0.6311	0.6314	0.3511	0.3503	0.3508	0.3508
RPL4A	0.5904	0.6107	0.6401	0.618	0.573	0.6278	0.3636	0.4893	0.4907	0.6474	0.6529	0.6445	0.5391	0.5365	0.5321	0.5336	0.5469	0.4013	0.4022	0.4353	0.4353	0.6465	0.6465	0.6465	0.6465	0.5537	0.5528	0.6239	0.6272	0.6272	0.6237	0.6259	0.6204	0.6233	0.1708	0.1708	0.5023	0.5023	0.5262	0.5262	0.3966	0.3966	0.3217	0.3214	0.3217	0.5989	0.5997	0.5951	0.5951
RPL4B	0.5923	0.6097	0.6392	0.6152	0.573	0.6278	0.3646	0.4893	0.4902	0.6455	0.6511	0.6436	0.5378	0.5352	0.5308	0.5323	0.5462	0.4013	0.4013	0.4343	0.4343	0.6446	0.6446	0.6446	0.6446	0.5537	0.5528	0.6248	0.6289	0.6289	0.6254	0.625	0.6222	0.6233	0.1708	0.1708	0.5032	0.5032	0.5262	0.5262	0.3966	0.3962	0.3211	0.3208	0.3208	0.5989	0.6012	0.5951	0.5951
RPL6A	0.4751	0.4598	0.4313	0.4586	0.4983	0.4226	0.58	0.2945	0.294	0.4451	0.4413	0.4167	0.3327	0.3307	0.325	0.325	0.342	0.6234	0.6215	0.641	0.6465	0.427	0.427	0.427	0.427	0.5162	0.5097	0.4101	0.4105	0.4105	0.4114	0.4054	0.4075	0.4071	0.3352	0.3352	0.5693	0.5693	0.5439	0.5439	0.21	0.21	0.1621	0.1621	0.1621	0.3828	0.382	0.3752	0.3752
RPL6B	0.4686	0.4566	0.4249	0.4566	0.4948	0.4191	0.5857	0.2928	0.2945	0.446	0.4403	0.4149	0.3327	0.3294	0.3263	0.3263	0.3407	0.6215	0.629	0.6337	0.6484	0.4233	0.4233	0.4233	0.4233	0.5149	0.5073	0.404	0.4061	0.4061	0.4061	0.3993	0.4058	0.4019	0.3315	0.3315	0.5708	0.5708	0.5425	0.5412	0.21	0.21	0.1621	0.1621	0.1621	0.3813	0.3828	0.3767	0.3767
RPL7A	0.5714	0.5643	0.5192	0.5505	0.5963	0.5128	0.4844	0.3789	0.3794	0.5454	0.5415	0.5222	0.4287	0.4287	0.4167	0.4159	0.4351	0.517	0.517	0.5646	0.5673	0.5262	0.5262	0.5262	0.5262	0.6231	0.6168	0.4991	0.5	0.5	0.5026	0.4948	0.4991	0.4983	0.2531	0.2531	0.6272	0.6272	0.6491	0.6437	0.2883	0.2883	0.2244	0.2244	0.2244	0.4741	0.4741	0.4711	0.4711
RPL7B	0.5714	0.5632	0.5201	0.5525	0.5928	0.5119	0.483	0.3784	0.3789	0.5435	0.5406	0.5248	0.428	0.43	0.4173	0.4152	0.4351	0.5143	0.517	0.5578	0.5646	0.5253	0.5253	0.5253	0.5253	0.6206	0.6144	0.4983	0.4991	0.4991	0.5	0.4948	0.4974	0.4983	0.2531	0.2531	0.6259	0.6259	0.6464	0.6491	0.2883	0.2883	0.2244	0.2244	0.2244	0.4734	0.4749	0.4711	0.4711
RPL12A	0.447	0.4378	0.4066	0.4303	0.4706	0.3917	0.5964	0.277	0.2777	0.4212	0.4193	0.3989	0.3176	0.3169	0.3071	0.309	0.324	0.6386	0.6426	0.6209	0.619	0.4086	0.4086	0.4086	0.4086	0.5	0.5012	0.3883	0.3886	0.3886	0.3895	0.3854	0.3883	0.3845	0.3534	0.3534	0.5531	0.5531	0.5304	0.525	0.1969	0.1969	0.152	0.152	0.152	0.3584	0.3607	0.3577	0.3577
RPL12B	0.4481	0.4431	0.4057	0.4293	0.4706	0.3899	0.5924	0.2776	0.2782	0.4202	0.4155	0.3998	0.3182	0.3169	0.3064	0.3084	0.3234	0.6365	0.6506	0.6245	0.6264	0.4096	0.4096	0.4096	0.4096	0.495	0.4927	0.3883	0.3886	0.3886	0.3895	0.3872	0.3866	0.3872	0.3414	0.3414	0.5575	0.5575	0.5263	0.525	0.1969	0.1969	0.152	0.152	0.152	0.3592	0.36	0.3592	0.3592
RPL13A	0.5119	0.5026	0.4579	0.4869	0.5317	0.4483	0.545	0.3249	0.3243	0.4756	0.4766	0.4539	0.3649	0.3655	0.3551	0.3551	0.3752	0.58	0.5817	0.6267	0.6317	0.461	0.461	0.461	0.461	0.5609	0.5535	0.4407	0.4412	0.4412	0.4439	0.4427	0.438	0.4427	0.3033	0.3033	0.6136	0.6136	0.5843	0.5857	0.2372	0.2372	0.1832	0.1832	0.1832	0.4155	0.4148	0.4102	0.4102
RPL13B	0.5173	0.5016	0.4615	0.4889	0.5306	0.4527	0.5467	0.3255	0.3238	0.4785	0.4804	0.4548	0.3675	0.3675	0.3571	0.3551	0.3766	0.5783	0.59	0.6217	0.6383	0.461	0.461	0.461	0.461	0.5622	0.5547	0.4363	0.4368	0.4368	0.4395	0.441	0.4346	0.4418	0.305	0.305	0.6106	0.6106	0.5843	0.583	0.2372	0.2372	0.1832	0.1832	0.1832	0.4163	0.417	0.4102	0.4102
RPL15A	0.5206	0.5068	0.4707	0.4939	0.5294	0.4527	0.5333	0.3328	0.3333	0.4862	0.4823	0.4592	0.3715	0.3695	0.3628	0.3628	0.3779	0.5626	0.5691	0.6228	0.626	0.4674	0.4674	0.4674	0.4674	0.5672	0.5657	0.4433	0.4439	0.4439	0.4421	0.4418	0.4459	0.4427	0.2992	0.2992	0.6254	0.6254	0.5938	0.5938	0.2432	0.2432	0.1877	0.1877	0.1877	0.4193	0.4178	0.4193	0.4193
RPL15B	0.5141	0.5037	0.4679	0.4879	0.5236	0.45	0.5333	0.33	0.3311	0.4823	0.4776	0.4592	0.3695	0.3715	0.3622	0.3634	0.3779	0.5593	0.5561	0.6081	0.6146	0.4692	0.4692	0.4692	0.4692	0.5672	0.5645	0.4424	0.443	0.443	0.443	0.4436	0.4407	0.4418	0.2959	0.2959	0.6209	0.6209	0.5884	0.5884	0.2432	0.2432	0.1877	0.1877	0.1877	0.417	0.417	0.4201	0.4201
RPL16A	0.5097	0.4943	0.4588	0.4919	0.5294	0.45	0.5317	0.326	0.3249	0.4785	0.4728	0.4504	0.3682	0.3649	0.3596	0.3615	0.3726	0.5633	0.5667	0.6267	0.6217	0.4656	0.4656	0.4656	0.4656	0.5522	0.5414	0.4407	0.4421	0.4421	0.4447	0.4384	0.4442	0.441	0.3033	0.3033	0.6136	0.6136	0.5803	0.5789	0.2372	0.2372	0.1832	0.1832	0.1832	0.4117	0.4125	0.4064	0.4064
RPL16B	0.5108	0.4984	0.4551	0.4909	0.5329	0.4456	0.536	0.3249	0.3243	0.4785	0.4728	0.4486	0.3629	0.3655	0.3571	0.357	0.3699	0.5762	0.5779	0.6198	0.6281	0.4628	0.4628	0.4628	0.4628	0.5572	0.5426	0.4415	0.443	0.443	0.4447	0.4384	0.4424	0.441	0.3032	0.3032	0.6091	0.6091	0.5749	0.5803	0.2361	0.2361	0.1822	0.1822	0.1822	0.4102	0.4125	0.4072	0.4072
RPL17A	0.4881	0.4713	0.435	0.4596	0.5029	0.4271	0.5568	0.3041	0.3058	0.4556	0.4537	0.4264	0.3445	0.3425	0.3359	0.3353	0.3526	0.6054	0.6072	0.6342	0.6486	0.438	0.438	0.438	0.438	0.5311	0.5207	0.4197	0.4175	0.4175	0.4167	0.4149	0.4154	0.4184	0.3189	0.3189	0.59	0.59	0.556	0.5628	0.2195	0.2195	0.1694	0.1694	0.1694	0.3881	0.3874	0.3843	0.3843
RPL17B	0.4827	0.4734	0.4368	0.4586	0.504	0.4235	0.5568	0.3063	0.3041	0.4565	0.4527	0.4264	0.3458	0.3419	0.3359	0.3353	0.3526	0.6	0.5946	0.645	0.6432	0.4399	0.4399	0.4399	0.4399	0.5274	0.5195	0.4206	0.4219	0.4219	0.4202	0.4201	0.4215	0.4219	0.3225	0.3225	0.5855	0.5855	0.5601	0.5601	0.2195	0.2195	0.1694	0.1694	0.1694	0.3889	0.3904	0.3828	0.3828
RPL18A	0.4892	0.4786	0.4341	0.4677	0.5075	0.4271	0.5561	0.3046	0.3069	0.4632	0.4632	0.4397	0.3517	0.3511	0.341	0.3372	0.358	0.6007	0.6007	0.6506	0.6578	0.4454	0.4454	0.4454	0.4454	0.5373	0.528	0.425	0.4263	0.4263	0.4246	0.421	0.4215	0.4262	0.3191	0.3191	0.5959	0.5959	0.5722	0.556	0.2218	0.2218	0.1712	0.1712	0.1712	0.395	0.3965	0.3874	0.3874
RPL18B	0.4903	0.4775	0.4322	0.4646	0.504	0.4235	0.5508	0.3052	0.3069	0.4594	0.4661	0.4371	0.3504	0.3498	0.3397	0.3359	0.3573	0.5936	0.5918	0.6471	0.6542	0.4444	0.4444	0.4444	0.4444	0.5286	0.5268	0.4215	0.4246	0.4246	0.4219	0.421	0.4223	0.4236	0.3191	0.3191	0.5944	0.5944	0.5709	0.5547	0.2218	0.2218	0.1712	0.1712	0.1712	0.3935	0.395	0.3858	0.3858
RPL19A	0.4935	0.4807	0.4441	0.4707	0.511	0.4315	0.5579	0.3125	0.3125	0.4604	0.4613	0.4379	0.3517	0.3498	0.3391	0.3397	0.3586	0.593	0.5982	0.6421	0.6404	0.45	0.45	0.45	0.45	0.5348	0.5231	0.4337	0.4325	0.4325	0.4377	0.4323	0.4328	0.4314	0.3158	0.3158	0.5929	0.5929	0.5695	0.5682	0.2254	0.2254	0.174	0.174	0.174	0.3957	0.3988	0.3927	0.3927
RPL19B	0.4957	0.4775	0.4414	0.4697	0.5144	0.4315	0.5526	0.3114	0.3125	0.4632	0.4642	0.4344	0.3531	0.3517	0.3397	0.3429	0.3606	0.6018	0.607	0.6421	0.6386	0.4481	0.4481	0.4481	0.4481	0.541	0.5316	0.4319	0.4307	0.4307	0.4333	0.4314	0.4311	0.4306	0.314	0.314	0.5914	0.5914	0.5695	0.5655	0.2254	0.2254	0.174	0.174	0.174	0.3995	0.3995	0.3935	0.3935
RPL21A	0.4448	0.4316	0.3984	0.4263	0.4706	0.3873	0.5901	0.2703	0.2704	0.4126	0.4117	0.3865	0.3083	0.3097	0.3032	0.3013	0.312	0.6501	0.648	0.6209	0.6264	0.4022	0.4022	0.4022	0.4022	0.4851	0.483	0.3813	0.3851	0.3851	0.3825	0.3793	0.3796	0.3802	0.3582	0.3582	0.5413	0.5413	0.5236	0.5182	0.191	0.191	0.1474	0.1474	0.1474	0.3486	0.3478	0.3463	0.3463
RPL21B	0.4426	0.4316	0.3965	0.4283	0.4671	0.3864	0.5921	0.2697	0.2693	0.4117	0.4136	0.3892	0.3077	0.309	0.3026	0.3001	0.3147	0.6522	0.6542	0.6264	0.6319	0.4031	0.4031	0.4031	0.4031	0.4851	0.483	0.3813	0.3851	0.3851	0.3825	0.3793	0.3813	0.3811	0.3602	0.3602	0.5383	0.5383	0.5236	0.5169	0.191	0.191	0.1474	0.1474	0.1474	0.3493	0.3493	0.3478	0.3478
RPL22A	0.3615	0.3563	0.3214	0.3424	0.376	0.3103	0.5764	0.2061	0.2057	0.3381	0.3372	0.3174	0.24	0.24	0.2346	0.2329	0.2435	0.5738	0.5759	0.522	0.5256	0.3214	0.3214	0.3214	0.3214	0.4005	0.4027	0.3063	0.3079	0.3079	0.3061	0.309	0.3072	0.3099	0.4262	0.4262	0.4602	0.4602	0.4251	0.4251	0.1447	0.1447	0.1117	0.1117	0.1117	0.2763	0.277	0.2755	0.2755
RPL22B	0.369	0.3553	0.3288	0.3505	0.3841	0.313	0.5949	0.2078	0.2074	0.3372	0.3372	0.3191	0.2419	0.2426	0.2365	0.2361	0.2455	0.5675	0.5717	0.5256	0.5311	0.3251	0.3251	0.3251	0.3251	0.4042	0.4063	0.3106	0.3114	0.3114	0.3114	0.3108	0.3098	0.3099	0.4336	0.4336	0.4587	0.4587	0.4318	0.4332	0.1459	0.1459	0.1126	0.1126	0.1126	0.2793	0.2793	0.2785	0.2785
RPL23A	0.3961	0.3918	0.3553	0.3798	0.4164	0.3448	0.6181	0.2325	0.2327	0.3687	0.3696	0.3484	0.2682	0.2669	0.2615	0.2623	0.2748	0.6181	0.616	0.5659	0.5678	0.3554	0.3554	0.3554	0.3554	0.4341	0.4258	0.3342	0.3386	0.3386	0.336	0.3325	0.336	0.3342	0.4034	0.4034	0.5	0.5	0.4642	0.4629	0.1637	0.1637	0.1264	0.1264	0.1264	0.3082	0.309	0.3082	0.3082
RPL23B	0.4026	0.3918	0.3553	0.3848	0.4175	0.3448	0.6157	0.2325	0.2327	0.3734	0.3715	0.3493	0.2682	0.2676	0.2615	0.2623	0.2748	0.6076	0.6097	0.5641	0.5751	0.3563	0.3563	0.3563	0.3563	0.4341	0.427	0.3386	0.343	0.343	0.3404	0.3368	0.3377	0.3394	0.4034	0.4034	0.4985	0.4985	0.4642	0.4656	0.1637	0.1637	0.1264	0.1264	0.1264	0.309	0.3097	0.309	0.309
RPL24A	0.4361	0.4201	0.3892	0.4202	0.4544	0.3793	0.6154	0.263	0.2625	0.3954	0.4011	0.3785	0.3011	0.3018	0.291	0.2924	0.3061	0.6477	0.6477	0.6007	0.6062	0.3875	0.3875	0.3875	0.3875	0.4789	0.4672	0.3787	0.3772	0.3772	0.3798	0.3733	0.3761	0.375	0.3526	0.3526	0.531	0.531	0.5074	0.5074	0.1851	0.1851	0.1429	0.1429	0.1429	0.3432	0.3417	0.3402	0.3402
RPL24B	0.4307	0.4148	0.391	0.4192	0.4533	0.3775	0.6175	0.263	0.2625	0.3954	0.4021	0.3759	0.3011	0.3011	0.2897	0.293	0.3061	0.635	0.6414	0.6026	0.6081	0.3893	0.3893	0.3893	0.3893	0.4789	0.4696	0.3761	0.3763	0.3763	0.3772	0.3724	0.377	0.3724	0.3568	0.3568	0.5221	0.5221	0.5061	0.5047	0.1851	0.1851	0.1429	0.1429	0.1429	0.3432	0.3455	0.3402	0.3402
RPL26A	0.3723	0.3689	0.3342	0.3576	0.3945	0.3254	0.5972	0.2162	0.2159	0.3524	0.3505	0.3307	0.2512	0.2512	0.2449	0.2457	0.2555	0.5844	0.5865	0.5293	0.5311	0.3352	0.3352	0.3352	0.3352	0.4192	0.4063	0.3194	0.3202	0.3202	0.3202	0.3168	0.3202	0.3186	0.4193	0.4193	0.4794	0.4794	0.4467	0.4453	0.1518	0.1518	0.1172	0.1172	0.1172	0.29	0.29	0.29	0.29
RPL26B	0.3788	0.3678	0.3342	0.3606	0.3945	0.3245	0.6065	0.2162	0.2159	0.3515	0.3496	0.3316	0.2512	0.2512	0.2442	0.245	0.2555	0.5823	0.597	0.5421	0.544	0.3361	0.3361	0.3361	0.3361	0.4229	0.4112	0.3176	0.3193	0.3193	0.3211	0.316	0.3194	0.3186	0.4219	0.4219	0.4794	0.4794	0.4521	0.4507	0.1518	0.1518	0.1172	0.1172	0.1172	0.2907	0.29	0.2892	0.2892
RPL27A	0.3907	0.3845	0.3507	0.3768	0.4152	0.3404	0.6134	0.2314	0.231	0.3687	0.3658	0.3449	0.2676	0.2676	0.2596	0.2591	0.2721	0.6181	0.616	0.5659	0.5714	0.3545	0.3545	0.3545	0.3545	0.4403	0.4294	0.3394	0.3404	0.3404	0.3395	0.3377	0.3377	0.3385	0.4015	0.4015	0.4926	0.4926	0.4629	0.4615	0.1625	0.1625	0.1255	0.1255	0.1255	0.3075	0.3075	0.3059	0.3059
RPL27B	0.3896	0.3856	0.3471	0.3798	0.4141	0.3395	0.6111	0.2314	0.231	0.3639	0.362	0.344	0.2676	0.2676	0.2609	0.2591	0.2721	0.6118	0.6076	0.5568	0.5659	0.3554	0.3554	0.3554	0.3554	0.4415	0.4307	0.3394	0.3404	0.3404	0.3412	0.3403	0.336	0.3394	0.399	0.399	0.4926	0.4926	0.4656	0.4615	0.1625	0.1625	0.1255	0.1255	0.1255	0.3075	0.3082	0.3067	0.3067
RPL33A	0.3312	0.3239	0.2894	0.3121	0.3506	0.2794	0.5463	0.1824	0.1821	0.3018	0.3028	0.2855	0.213	0.213	0.2077	0.2073	0.2156	0.5359	0.5274	0.489	0.4853	0.2911	0.2911	0.2911	0.2911	0.3719	0.3564	0.2784	0.2798	0.2798	0.2807	0.2778	0.2775	0.2778	0.4753	0.4753	0.4174	0.4174	0.3927	0.3927	0.1281	0.1281	0.0989	0.0989	0.0989	0.2466	0.2466	0.2451	0.2451
RPL33B	0.3301	0.325	0.2912	0.3152	0.3552	0.2794	0.5486	0.1824	0.1821	0.3028	0.3028	0.2837	0.213	0.213	0.2077	0.2073	0.2156	0.5295	0.5295	0.4927	0.4927	0.2929	0.2929	0.2929	0.2929	0.3657	0.3552	0.2766	0.2798	0.2798	0.2789	0.2752	0.2775	0.2752	0.4722	0.4722	0.4174	0.4174	0.3954	0.39	0.1281	0.1281	0.0989	0.0989	0.0989	0.2466	0.2466	0.2458	0.2458
RPL34A	0.368	0.3563	0.3242	0.3465	0.3829	0.3103	0.5787	0.2061	0.2057	0.3343	0.3343	0.3147	0.24	0.24	0.234	0.2342	0.2435	0.5591	0.5633	0.5165	0.522	0.3232	0.3232	0.3232	0.3232	0.4092	0.4039	0.3072	0.3088	0.3088	0.3088	0.3056	0.308	0.3073	0.4399	0.4399	0.4676	0.4676	0.4291	0.4291	0.1447	0.1447	0.1117	0.1117	0.1117	0.277	0.2778	0.2755	0.2755
RPL34B	0.3701	0.3574	0.3233	0.3475	0.3841	0.313	0.5833	0.2061	0.2057	0.3343	0.3352	0.3156	0.2406	0.24	0.2346	0.2342	0.2435	0.5654	0.5696	0.5201	0.5293	0.3242	0.3242	0.3242	0.3242	0.4042	0.399	0.3072	0.3088	0.3088	0.307	0.3064	0.308	0.309	0.4399	0.4399	0.469	0.469	0.4345	0.4318	0.1447	0.1447	0.1117	0.1117	0.1117	0.2778	0.2778	0.277	0.277
RPL35A	0.3571	0.348	0.3196	0.3465	0.3852	0.3103	0.5718	0.2044	0.204	0.3343	0.3352	0.3112	0.2387	0.2387	0.2321	0.2322	0.2415	0.5612	0.5633	0.5183	0.5311	0.3196	0.3196	0.3196	0.3196	0.4017	0.3978	0.3054	0.3061	0.3061	0.307	0.3021	0.3089	0.3047	0.438	0.438	0.4528	0.4528	0.4332	0.4265	0.1435	0.1435	0.1108	0.1108	0.1108	0.2747	0.2747	0.274	0.274
RPL35B	0.3582	0.349	0.3187	0.3475	0.3852	0.3103	0.5741	0.2044	0.204	0.3324	0.3352	0.3121	0.2387	0.2387	0.2321	0.2322	0.2415	0.5633	0.5633	0.5183	0.5311	0.3205	0.3205	0.3205	0.3205	0.4017	0.4002	0.3054	0.307	0.307	0.3079	0.3021	0.308	0.3038	0.4408	0.4408	0.4543	0.4543	0.4318	0.4265	0.1435	0.1435	0.1108	0.1108	0.1108	0.2747	0.2747	0.274	0.274
RPL36A	0.3139	0.3051	0.2766	0.299	0.331	0.2653	0.5255	0.1706	0.1703	0.2875	0.2856	0.2677	0.1992	0.1992	0.1942	0.1939	0.2016	0.519	0.5105	0.4634	0.4689	0.2755	0.2755	0.2755	0.2755	0.352	0.3406	0.2609	0.2623	0.2623	0.2623	0.2595	0.26	0.2595	0.5017	0.5017	0.3997	0.3997	0.3738	0.3752	0.1198	0.1198	0.0925	0.0925	0.0925	0.2306	0.2306	0.2306	0.2306
RPL36B	0.3139	0.3041	0.2766	0.298	0.331	0.2644	0.5231	0.1706	0.1703	0.2856	0.2856	0.2677	0.1992	0.1992	0.1942	0.1939	0.2016	0.5148	0.5127	0.4652	0.467	0.2764	0.2764	0.2764	0.2764	0.352	0.3443	0.26	0.2605	0.2605	0.2605	0.2578	0.2592	0.2595	0.495	0.495	0.3968	0.3968	0.3765	0.3711	0.1198	0.1198	0.0925	0.0925	0.0925	0.2306	0.2306	0.2306	0.2306
RPL37A	0.3312	0.3239	0.2894	0.3121	0.3506	0.2794	0.5463	0.1824	0.1821	0.3018	0.3028	0.2855	0.213	0.213	0.2077	0.2073	0.2156	0.5359	0.5274	0.489	0.4853	0.2911	0.2911	0.2911	0.2911	0.3719	0.3564	0.2784	0.2798	0.2798	0.2807	0.2778	0.2775	0.2778	0.4753	0.4753	0.4174	0.4174	0.3927	0.3927	0.1281	0.1281	0.0989	0.0989	0.0989	0.2466	0.2466	0.2451	0.2451
RPL37B	0.3301	0.325	0.2912	0.3152	0.3552	0.2794	0.5486	0.1824	0.1821	0.3028	0.3028	0.2837	0.213	0.213	0.2077	0.2073	0.2156	0.5295	0.5295	0.4927	0.4927	0.2929	0.2929	0.2929	0.2929	0.3657	0.3552	0.2766	0.2798	0.2798	0.2789	0.2752	0.2775	0.2752	0.4722	0.4722	0.4174	0.4174	0.3954	0.39	0.1281	0.1281	0.0989	0.0989	0.0989	0.2466	0.2466	0.2458	0.2458
RPS1A	0.5866	0.5789	0.5339	0.5737	0.6148	0.5261	0.4714	0.3925	0.3918	0.5492	0.5482	0.5266	0.4425	0.4392	0.4263	0.4255	0.4538	0.5013	0.5026	0.5482	0.5482	0.5335	0.5335	0.5335	0.5335	0.6306	0.6229	0.5209	0.5184	0.5184	0.5219	0.5165	0.5192	0.52	0.2422	0.2422	0.6159	0.6159	0.651	0.6497	0.3005	0.3005	0.2344	0.2344	0.2344	0.4886	0.4871	0.4848	0.4848
RPS1B	0.5877	0.5758	0.5357	0.5737	0.6136	0.5261	0.4661	0.3947	0.3924	0.5473	0.5492	0.5284	0.4405	0.4359	0.4269	0.4261	0.4458	0.4961	0.5	0.5495	0.5495	0.5344	0.5344	0.5344	0.5344	0.6393	0.6168	0.5209	0.5175	0.5175	0.5184	0.5174	0.5183	0.5208	0.2422	0.2422	0.6146	0.6146	0.6432	0.6406	0.3005	0.3005	0.2344	0.2344	0.2344	0.4893	0.4878	0.4825	0.4825
RPS6A	0.5628	0.5496	0.5082	0.5414	0.5848	0.5022	0.481	0.3727	0.3716	0.5244	0.531	0.5044	0.4175	0.4181	0.4077	0.4075	0.4265	0.5204	0.5274	0.5752	0.5654	0.517	0.517	0.517	0.517	0.6057	0.6034	0.4965	0.4947	0.4947	0.4956	0.4896	0.4956	0.4922	0.2616	0.2616	0.6329	0.6329	0.6491	0.641	0.2792	0.2796	0.217	0.217	0.217	0.4658	0.4665	0.4665	0.4665
RPS6B	0.5595	0.5475	0.5082	0.5404	0.5836	0.5004	0.4796	0.3727	0.371	0.5263	0.532	0.5044	0.4168	0.4168	0.4083	0.4069	0.4245	0.519	0.526	0.5724	0.5612	0.5197	0.5197	0.5197	0.5197	0.6095	0.6046	0.4983	0.4965	0.4965	0.4965	0.4913	0.4965	0.4931	0.2602	0.2602	0.6315	0.6315	0.6464	0.641	0.2796	0.28	0.217	0.217	0.217	0.4658	0.4665	0.4658	0.4658
RPS8A	0.5032	0.4922	0.4698	0.4939	0.5317	0.4509	0.5423	0.3249	0.326	0.4785	0.4766	0.453	0.3669	0.3688	0.3577	0.357	0.3739	0.5788	0.5804	0.6186	0.6269	0.4628	0.4628	0.4628	0.4628	0.5522	0.5426	0.438	0.4395	0.4395	0.4395	0.4392	0.4398	0.4384	0.3002	0.3002	0.615	0.615	0.5911	0.5843	0.2384	0.2384	0.1841	0.1841	0.1841	0.414	0.4155	0.4125	0.4125
RPS8B	0.5032	0.4922	0.4689	0.4939	0.5352	0.4527	0.5423	0.3249	0.326	0.4785	0.4766	0.4548	0.3682	0.3695	0.3564	0.357	0.3739	0.5821	0.5821	0.6252	0.6285	0.4619	0.4619	0.4619	0.4619	0.551	0.545	0.4389	0.4412	0.4412	0.4395	0.4384	0.4398	0.4392	0.3002	0.3002	0.6165	0.6165	0.5911	0.5857	0.2384	0.2384	0.1841	0.1841	0.1841	0.4155	0.4163	0.4117	0.4117
RPS9A	0.5141	0.5016	0.456	0.4798	0.5236	0.4465	0.5354	0.3238	0.3221	0.4699	0.4718	0.4486	0.3642	0.3649	0.3538	0.3564	0.3726	0.5808	0.5842	0.6246	0.633	0.4555	0.4555	0.4555	0.4555	0.5498	0.545	0.4442	0.4439	0.4439	0.4465	0.4444	0.4433	0.4436	0.3047	0.3047	0.6091	0.6091	0.5803	0.5816	0.2349	0.2349	0.1813	0.1813	0.1813	0.4102	0.411	0.4102	0.4102
RPS9B	0.5065	0.4963	0.4524	0.4788	0.5248	0.443	0.5391	0.3209	0.3204	0.467	0.468	0.4441	0.3583	0.359	0.3513	0.3519	0.3726	0.5867	0.5867	0.6327	0.6412	0.4601	0.4601	0.4601	0.4601	0.5498	0.545	0.4407	0.4404	0.4404	0.4421	0.4401	0.438	0.4427	0.3078	0.3078	0.6047	0.6047	0.5816	0.5843	0.2325	0.2325	0.1795	0.1795	0.1795	0.4072	0.4087	0.4072	0.4072
RPS11A	0.4329	0.4284	0.3919	0.4131	0.4475	0.3784	0.5987	0.2641	0.2636	0.4088	0.4078	0.3839	0.3011	0.3018	0.2942	0.2956	0.3087	0.6477	0.654	0.5934	0.6062	0.393	0.393	0.393	0.393	0.4751	0.4672	0.3743	0.3737	0.3737	0.3719	0.3724	0.3709	0.3759	0.3673	0.3673	0.5383	0.5383	0.5034	0.5061	0.1862	0.1862	0.1438	0.1438	0.1438	0.3432	0.3455	0.3409	0.3409
RPS11B	0.4351	0.4232	0.3892	0.4141	0.4487	0.3767	0.603	0.2641	0.2636	0.4088	0.4107	0.3839	0.2998	0.2998	0.2955	0.2943	0.3081	0.654	0.6646	0.5934	0.6117	0.3958	0.3958	0.3958	0.3958	0.4776	0.4708	0.3717	0.3728	0.3728	0.3719	0.3707	0.37	0.3741	0.3715	0.3715	0.5354	0.5354	0.4966	0.502	0.1862	0.1862	0.1438	0.1438	0.1438	0.3447	0.3447	0.3409	0.3409
RPS14A	0.3972	0.3887	0.3526	0.3798	0.4129	0.3404	0.6296	0.2325	0.2322	0.3696	0.3706	0.3537	0.2689	0.2696	0.2615	0.263	0.2741	0.6055	0.616	0.5659	0.5659	0.3563	0.3563	0.3563	0.3563	0.444	0.427	0.3421	0.3421	0.3421	0.343	0.3438	0.3403	0.3455	0.4058	0.4058	0.4956	0.4956	0.4656	0.4656	0.1637	0.1637	0.1264	0.1264	0.1264	0.3097	0.3097	0.3067	0.3067
RPS14B	0.3972	0.3908	0.3516	0.3798	0.4141	0.3404	0.625	0.2342	0.2344	0.3744	0.3734	0.3511	0.2709	0.2709	0.2628	0.2636	0.2761	0.6034	0.6118	0.5641	0.5604	0.3581	0.3581	0.3581	0.3581	0.4415	0.4246	0.3403	0.3412	0.3412	0.3421	0.3438	0.3377	0.3446	0.3981	0.3981	0.4912	0.4912	0.4683	0.4642	0.1649	0.1649	0.1273	0.1273	0.1273	0.3082	0.3113	0.3067	0.3067
RPS16A	0.4113	0.4002	0.3672	0.4	0.4383	0.3607	0.6366	0.2427	0.2428	0.382	0.382	0.3617	0.2807	0.2807	0.2731	0.2732	0.2861	0.6203	0.6266	0.5971	0.5934	0.3664	0.3664	0.3664	0.3664	0.459	0.4465	0.349	0.3518	0.3518	0.3518	0.3481	0.3499	0.349	0.3843	0.3843	0.5088	0.5088	0.4791	0.4818	0.1708	0.1708	0.1319	0.1319	0.1319	0.3196	0.3196	0.3196	0.3196
RPS16B	0.408	0.3992	0.3654	0.3949	0.4314	0.3537	0.6343	0.2432	0.2423	0.382	0.3811	0.3564	0.2801	0.2801	0.2731	0.2732	0.2861	0.6245	0.6245	0.5952	0.5861	0.371	0.371	0.371	0.371	0.4565	0.4392	0.3473	0.35	0.35	0.35	0.3472	0.3482	0.3481	0.3889	0.3889	0.5088	0.5088	0.4737	0.4737	0.1708	0.1708	0.1319	0.1319	0.1319	0.3189	0.3189	0.3196	0.3196
RPS17A	0.3994	0.3908	0.3526	0.3778	0.4129	0.3422	0.6343	0.2314	0.231	0.3649	0.3668	0.3466	0.2669	0.2682	0.2615	0.2591	0.2721	0.6034	0.6076	0.5604	0.5604	0.3572	0.3572	0.3572	0.3572	0.4366	0.4355	0.3403	0.3421	0.3421	0.3421	0.3394	0.3421	0.3394	0.3966	0.3966	0.4971	0.4971	0.4737	0.4669	0.1625	0.1625	0.1255	0.1255	0.1255	0.3082	0.3067	0.3075	0.3075
RPS17B	0.4004	0.3866	0.3516	0.3798	0.4129	0.3422	0.6273	0.2314	0.231	0.3658	0.3668	0.3484	0.2676	0.2682	0.2615	0.261	0.2721	0.6034	0.6118	0.5586	0.5659	0.3563	0.3563	0.3563	0.3563	0.4391	0.438	0.3412	0.3447	0.3447	0.343	0.3411	0.3421	0.3411	0.399	0.399	0.5029	0.5029	0.4764	0.4737	0.1625	0.1625	0.1255	0.1255	0.1255	0.3082	0.3082	0.3082	0.3082
RPS18A	0.4156	0.4044	0.3681	0.3939	0.4348	0.3616	0.6372	0.2477	0.2473	0.384	0.3859	0.3626	0.2847	0.2853	0.2801	0.2777	0.2908	0.6287	0.6371	0.5861	0.5861	0.3756	0.3756	0.3756	0.3756	0.4577	0.4489	0.3604	0.3605	0.3605	0.3605	0.3594	0.3621	0.3585	0.3764	0.3764	0.5103	0.5103	0.4831	0.4818	0.1744	0.1744	0.1346	0.1346	0.1346	0.3265	0.3272	0.3265	0.3265
RPS18B	0.4145	0.4033	0.3681	0.398	0.4348	0.3607	0.6259	0.2477	0.2479	0.382	0.3849	0.3635	0.284	0.284	0.2795	0.2777	0.2908	0.6329	0.635	0.5824	0.5879	0.3747	0.3747	0.3747	0.3747	0.4565	0.4477	0.356	0.3579	0.3579	0.3588	0.3568	0.3586	0.3576	0.3764	0.3764	0.5147	0.5147	0.4858	0.4845	0.1744	0.1744	0.1346	0.1346	0.1346	0.3257	0.3257	0.3257	0.3257
RPS21A	0.2814	0.2748	0.2408	0.2636	0.2964	0.2325	0.4838	0.1486	0.1484	0.2512	0.2512	0.234	0.1736	0.1736	0.1692	0.1689	0.1756	0.4662	0.4789	0.4212	0.4249	0.2415	0.2415	0.2415	0.2415	0.3122	0.309	0.2295	0.2316	0.2316	0.2307	0.2283	0.2295	0.2283	0.5303	0.5303	0.3658	0.3658	0.336	0.3347	0.1044	0.1044	0.0806	0.0806	0.0806	0.2009	0.2009	0.2009	0.2009
RPS21B	0.2814	0.2738	0.2408	0.2636	0.2953	0.2334	0.4769	0.1486	0.1484	0.2521	0.2512	0.234	0.1736	0.1736	0.1692	0.1689	0.1756	0.4684	0.4705	0.4212	0.4231	0.2424	0.2424	0.2424	0.2424	0.3122	0.3066	0.2304	0.2316	0.2316	0.2316	0.2292	0.2304	0.2292	0.5227	0.5227	0.3673	0.3673	0.3387	0.3387	0.1044	0.1044	0.0806	0.0806	0.0806	0.2009	0.2009	0.2009	0.2009
RPS24A	0.3972	0.3866	0.3516	0.3768	0.4141	0.3413	0.6157	0.2297	0.2293	0.3668	0.3668	0.344	0.2663	0.265	0.2603	0.2591	0.2701	0.616	0.6203	0.5641	0.5531	0.3535	0.3535	0.3535	0.3535	0.4341	0.4282	0.3368	0.3395	0.3395	0.3386	0.3333	0.3368	0.3377	0.4093	0.4093	0.4823	0.4823	0.4669	0.4642	0.1613	0.1613	0.1245	0.1245	0.1245	0.3059	0.3052	0.3052	0.3052
RPS24B	0.395	0.3866	0.3526	0.3778	0.4141	0.3422	0.625	0.2297	0.2293	0.3677	0.3687	0.3449	0.2663	0.2656	0.2603	0.2604	0.2701	0.6118	0.616	0.5586	0.5531	0.3554	0.3554	0.3554	0.3554	0.4341	0.4294	0.3351	0.3395	0.3395	0.3377	0.3325	0.336	0.3368	0.4069	0.4069	0.4882	0.4882	0.4669	0.4656	0.1613	0.1613	0.1245	0.1245	0.1245	0.3059	0.3059	0.3044	0.3044
RPS27A	0.2652	0.2581	0.228	0.2495	0.2814	0.2202	0.4676	0.1402	0.14	0.2378	0.2378	0.2207	0.1637	0.1637	0.1596	0.1593	0.1657	0.4536	0.4557	0.4011	0.4084	0.2287	0.2287	0.2287	0.2287	0.301	0.2932	0.2164	0.2184	0.2184	0.2184	0.2161	0.2164	0.2161	0.5622	0.5622	0.3496	0.3496	0.3266	0.3266	0.0985	0.0985	0.076	0.076	0.076	0.1895	0.1895	0.1895	0.1895
RPS27B	0.2652	0.2591	0.228	0.2495	0.2814	0.2202	0.463	0.1402	0.14	0.2378	0.2378	0.2207	0.1637	0.1637	0.1596	0.1593	0.1657	0.4494	0.4557	0.4048	0.4194	0.2287	0.2287	0.2287	0.2287	0.2985	0.2932	0.2164	0.2175	0.2175	0.2184	0.2161	0.2164	0.2161	0.5462	0.5462	0.354	0.354	0.3239	0.3239	0.0985	0.0985	0.076	0.076	0.076	0.1895	0.1895	0.1895	0.1895
SAM1	0.5727	0.5892	0.6249	0.5944	0.5587	0.6406	0.3542	0.5045	0.5037	0.6223	0.6179	0.6423	0.5628	0.5641	0.5494	0.5483	0.5655	0.3821	0.3795	0.4186	0.4212	0.631	0.631	0.631	0.631	0.5379	0.5448	0.644	0.6406	0.6406	0.6406	0.6432	0.6414	0.6406	0.1619	0.1619	0.4856	0.4856	0.5178	0.5117	0.4085	0.4089	0.3349	0.3346	0.3346	0.6126	0.6119	0.6058	0.6058
SAM2	0.5784	0.5922	0.6329	0.6035	0.5593	0.6398	0.3506	0.5141	0.5093	0.6182	0.6182	0.639	0.5648	0.5634	0.5519	0.5566	0.5729	0.3784	0.3784	0.4182	0.4173	0.6381	0.6381	0.6381	0.6381	0.5351	0.5446	0.6554	0.6502	0.6502	0.6494	0.6537	0.6519	0.6537	0.161	0.161	0.4866	0.4866	0.5152	0.5177	0.4128	0.4128	0.3382	0.3373	0.3379	0.6134	0.6134	0.6104	0.6104
SAM4	0.636	0.6462	0.6163	0.6495	0.6022	0.6065	0.3926	0.4634	0.4654	0.6208	0.6189	0.6055	0.5108	0.5089	0.5013	0.5016	0.5143	0.4213	0.4223	0.4703	0.4714	0.6079	0.6079	0.6079	0.6079	0.5859	0.5961	0.5934	0.5912	0.5912	0.5921	0.5868	0.5925	0.5885	0.1902	0.1902	0.5337	0.5337	0.5654	0.5624	0.3646	0.3646	0.2946	0.2943	0.2943	0.5647	0.567	0.5518	0.5518
SER3	0.5255	0.5305	0.5702	0.5397	0.495	0.5865	0.3007	0.5788	0.5818	0.5525	0.5539	0.5851	0.6351	0.6358	0.6173	0.6206	0.6407	0.3234	0.3241	0.3638	0.3631	0.5667	0.5667	0.5667	0.5667	0.4702	0.4816	0.5865	0.583	0.583	0.5858	0.5865	0.5837	0.5894	0.1319	0.1319	0.4234	0.4234	0.4539	0.4553	0.4729	0.4729	0.3953	0.3947	0.3941	0.6333	0.634	0.6277	0.6277
SER33	0.5319	0.5312	0.5716	0.5433	0.495	0.5794	0.3028	0.5766	0.5807	0.5567	0.5553	0.5887	0.6305	0.6305	0.6205	0.6193	0.6341	0.3234	0.3291	0.3667	0.3645	0.5688	0.5688	0.5688	0.5688	0.4716	0.4851	0.5865	0.583	0.583	0.5851	0.5837	0.5844	0.5894	0.1319	0.1319	0.4284	0.4284	0.4553	0.4589	0.4717	0.4721	0.3941	0.3932	0.3938	0.6383	0.6348	0.6355	0.6355
SNO1	0.5541	0.5434	0.4945	0.5212	0.5686	0.4863	0.4933	0.3559	0.3575	0.5119	0.51	0.4867	0.3984	0.3984	0.3878	0.3916	0.4039	0.5289	0.5319	0.5733	0.5748	0.5032	0.5032	0.5032	0.5032	0.5746	0.5754	0.4712	0.4737	0.4737	0.4719	0.4705	0.4712	0.474	0.2726	0.2726	0.6431	0.6431	0.6221	0.6194	0.2665	0.2665	0.206	0.206	0.206	0.4429	0.446	0.4429	0.4429
SNO2	0.5552	0.5329	0.4963	0.5192	0.5606	0.4819	0.5082	0.3536	0.353	0.4986	0.4995	0.4814	0.3964	0.3964	0.3942	0.3858	0.4052	0.5306	0.5381	0.5889	0.5815	0.4959	0.4959	0.4959	0.4959	0.5908	0.5839	0.4703	0.4693	0.4693	0.4746	0.4696	0.4721	0.474	0.275	0.275	0.6401	0.6401	0.6154	0.6167	0.2637	0.2641	0.2042	0.2042	0.2042	0.4414	0.4429	0.4422	0.4422
SNO3	0.5563	0.5329	0.4954	0.5202	0.5617	0.4819	0.5097	0.353	0.3524	0.4986	0.5014	0.4805	0.3964	0.3971	0.3942	0.3858	0.4052	0.5306	0.5381	0.5904	0.5815	0.4959	0.4959	0.4959	0.4959	0.5896	0.5827	0.4703	0.4711	0.4711	0.4746	0.4696	0.4721	0.474	0.275	0.275	0.6401	0.6401	0.6154	0.6167	0.2637	0.2641	0.2042	0.2042	0.2042	0.4414	0.4444	0.4429	0.4429
SNZ1	0.6396	0.6249	0.5888	0.6232	0.6555	0.5756	0.4217	0.433	0.4356	0.6017	0.5941	0.5824	0.4845	0.4845	0.4712	0.4741	0.487	0.4497	0.4541	0.4944	0.4955	0.5877	0.5877	0.5877	0.5877	0.6085	0.6119	0.5593	0.564	0.564	0.564	0.5582	0.5611	0.5608	0.2081	0.2081	0.5593	0.5593	0.5917	0.594	0.3397	0.3397	0.272	0.272	0.272	0.5282	0.535	0.5251	0.5251
SNZ2	0.6385	0.627	0.5879	0.6303	0.6566	0.5756	0.4247	0.4347	0.4323	0.6141	0.6036	0.5824	0.4813	0.4806	0.4712	0.4722	0.4877	0.4593	0.4571	0.4961	0.4972	0.5868	0.5868	0.5868	0.5868	0.6154	0.6187	0.5602	0.5623	0.5623	0.5596	0.5599	0.5567	0.5625	0.2074	0.2074	0.5619	0.5619	0.5942	0.5942	0.3405	0.3401	0.2723	0.2723	0.272	0.5297	0.5335	0.5312	0.5312
SNZ3	0.6385	0.6259	0.5879	0.6303	0.6589	0.5747	0.4214	0.4341	0.4311	0.6122	0.6036	0.5833	0.4799	0.4799	0.4692	0.4722	0.4877	0.4593	0.4582	0.4961	0.4972	0.5886	0.5886	0.5886	0.5886	0.6154	0.6198	0.5593	0.5623	0.5623	0.5623	0.559	0.5576	0.5634	0.2074	0.2074	0.5619	0.5619	0.5931	0.5942	0.3405	0.3401	0.272	0.272	0.2717	0.5297	0.5335	0.5304	0.5304
SOR1	0.5922	0.6071	0.6447	0.6238	0.5801	0.6304	0.3696	0.4904	0.4885	0.6508	0.6555	0.6401	0.5352	0.5365	0.5288	0.5304	0.5482	0.3976	0.3929	0.4311	0.4367	0.6391	0.6391	0.6391	0.6391	0.5568	0.5652	0.6222	0.6254	0.6254	0.6211	0.6241	0.6248	0.6233	0.1732	0.1732	0.4972	0.4972	0.5317	0.5307	0.3899	0.3895	0.3184	0.3172	0.3178	0.5852	0.5868	0.5875	0.5875
SOR2	0.5931	0.6071	0.6447	0.6238	0.5801	0.6304	0.3696	0.4899	0.489	0.6508	0.6555	0.6401	0.5358	0.5365	0.5295	0.5304	0.5482	0.3976	0.3939	0.432	0.4367	0.64	0.64	0.64	0.64	0.5559	0.5661	0.6222	0.6254	0.6254	0.6211	0.6241	0.6248	0.6233	0.1732	0.1732	0.4972	0.4972	0.5317	0.5307	0.3903	0.3899	0.3181	0.3172	0.3178	0.586	0.5868	0.5875	0.5875
SSA1	0.4225	0.4303	0.4681	0.4406	0.4033	0.4816	0.224	0.6242	0.6273	0.4572	0.4578	0.48	0.5708	0.5713	0.5816	0.5848	0.5775	0.2452	0.2457	0.2815	0.2805	0.4717	0.4717	0.4717	0.4717	0.3852	0.3914	0.492	0.4868	0.4868	0.4857	0.4899	0.4889	0.4904	0.0964	0.0964	0.3385	0.3385	0.3603	0.3608	0.5726	0.573	0.4847	0.4847	0.4857	0.5365	0.536	0.5251	0.5251
SSA2	0.4266	0.4323	0.4698	0.4453	0.4078	0.4839	0.225	0.624	0.6266	0.4599	0.4589	0.4833	0.576	0.5734	0.5823	0.5859	0.5818	0.2469	0.2458	0.2818	0.2818	0.4734	0.4734	0.4734	0.4734	0.3875	0.3943	0.4927	0.4896	0.4896	0.4891	0.4911	0.4911	0.4896	0.0969	0.0969	0.3396	0.3396	0.3635	0.3641	0.5722	0.5722	0.4869	0.4847	0.4844	0.5432	0.5401	0.526	0.526
SSA3	0.4179	0.4251	0.4651	0.4385	0.4	0.4779	0.2215	0.6231	0.6195	0.4456	0.4467	0.4779	0.5713	0.5703	0.5764	0.5774	0.5692	0.2426	0.2426	0.2779	0.2764	0.4667	0.4667	0.4667	0.4667	0.3774	0.3836	0.4779	0.4769	0.4769	0.4769	0.4805	0.4779	0.48	0.0954	0.0954	0.3338	0.3338	0.3549	0.3559	0.571	0.571	0.4878	0.4863	0.486	0.5221	0.52	0.52	0.52
SSA4	0.423	0.4266	0.4671	0.437	0.3997	0.479	0.224	0.6231	0.6216	0.4526	0.452	0.4769	0.5708	0.5734	0.5754	0.5759	0.5708	0.2452	0.2452	0.2789	0.2773	0.4666	0.4666	0.4666	0.4666	0.3831	0.3867	0.4795	0.478	0.478	0.4785	0.48	0.4795	0.4826	0.0964	0.0964	0.3333	0.3333	0.3608	0.3618	0.565	0.565	0.4844	0.4832	0.4838	0.5257	0.5257	0.5241	0.5241
SSB1	0.4338	0.4522	0.4875	0.4587	0.418	0.4957	0.2345	0.6401	0.6433	0.4745	0.4739	0.4989	0.595	0.5907	0.6021	0.6037	0.5955	0.2557	0.2573	0.2926	0.2921	0.4864	0.4864	0.4864	0.4864	0.3963	0.4028	0.5011	0.4995	0.4995	0.4989	0.5016	0.5	0.5022	0.101	0.101	0.3485	0.3485	0.3735	0.374	0.5548	0.5552	0.4741	0.4731	0.4731	0.5499	0.5543	0.5429	0.5429
SSB2	0.4359	0.4501	0.4881	0.4577	0.4169	0.4967	0.2345	0.6401	0.6417	0.4756	0.475	0.4967	0.5945	0.5912	0.601	0.601	0.5945	0.2568	0.2573	0.2937	0.2926	0.4875	0.4875	0.4875	0.4875	0.3941	0.4034	0.4995	0.4973	0.4973	0.4962	0.5022	0.4978	0.5016	0.101	0.101	0.3485	0.3485	0.3746	0.3735	0.5563	0.5567	0.4725	0.4728	0.4722	0.5478	0.5499	0.5434	0.5434
SSF1	0.2912	0.2963	0.3311	0.3086	0.2748	0.3404	0.139	0.4694	0.4717	0.3211	0.3192	0.3417	0.4241	0.4241	0.4295	0.4311	0.4228	0.1525	0.1525	0.1757	0.1757	0.3311	0.3311	0.3311	0.3311	0.2558	0.2609	0.3475	0.3472	0.3472	0.3468	0.3485	0.3488	0.3478	0.0598	0.0598	0.2181	0.2181	0.2381	0.2378	0.5837	0.5843	0.6413	0.6401	0.6389	0.3813	0.3806	0.381	0.381
SSF2	0.5213	0.5206	0.5756	0.5455	0.5	0.5844	0.3047	0.5636	0.5672	0.5492	0.5529	0.5786	0.6121	0.6154	0.5955	0.5976	0.6174	0.3275	0.326	0.3664	0.3671	0.5639	0.5639	0.5639	0.5639	0.4699	0.4846	0.5896	0.5881	0.5881	0.5874	0.5896	0.5859	0.5903	0.1366	0.1366	0.4244	0.4244	0.4537	0.4515	0.4591	0.4595	0.3837	0.3834	0.3834	0.6292	0.63	0.6278	0.6278
TDH1	0.6196	0.6346	0.6108	0.6486	0.5996	0.6065	0.3904	0.4657	0.4677	0.6447	0.6428	0.6082	0.5135	0.5141	0.5071	0.5061	0.5236	0.4214	0.4234	0.4605	0.4615	0.6263	0.6263	0.6263	0.6263	0.5786	0.5876	0.6021	0.6009	0.6009	0.6	0.5981	0.5995	0.5998	0.1862	0.1862	0.5355	0.5355	0.5626	0.5636	0.3705	0.3705	0.2985	0.2982	0.2985	0.5753	0.5761	0.5677	0.5677
TDH2	0.6146	0.6336	0.609	0.6466	0.5936	0.5986	0.3904	0.4645	0.4643	0.6457	0.638	0.6099	0.5122	0.5089	0.5051	0.5067	0.5243	0.4224	0.4254	0.4675	0.4635	0.6299	0.6299	0.6299	0.6299	0.5786	0.5846	0.6012	0.6018	0.6018	0.6035	0.6007	0.5986	0.6059	0.1862	0.1862	0.5325	0.5325	0.5626	0.5616	0.3705	0.3709	0.2982	0.2979	0.2985	0.5731	0.5723	0.5632	0.5632
TDH3	0.6146	0.6336	0.6099	0.6466	0.5986	0.6012	0.3914	0.4668	0.4637	0.6466	0.638	0.6082	0.5115	0.5095	0.5083	0.5061	0.5276	0.4234	0.4274	0.4635	0.4655	0.6253	0.6253	0.6253	0.6253	0.5796	0.5876	0.5977	0.5991	0.5991	0.5982	0.5955	0.5951	0.599	0.1862	0.1862	0.5325	0.5325	0.5566	0.5626	0.3713	0.3717	0.2979	0.2979	0.2985	0.5776	0.5753	0.5639	0.5639
TEF1	0.5207	0.5359	0.5701	0.5461	0.5033	0.5832	0.3094	0.5749	0.5717	0.5723	0.5708	0.5984	0.6213	0.6167	0.6141	0.6116	0.6347	0.3326	0.3319	0.3711	0.3725	0.5766	0.5766	0.5766	0.5766	0.4793	0.4866	0.5933	0.5868	0.5868	0.5875	0.594	0.5926	0.5962	0.1351	0.1351	0.4292	0.4292	0.4568	0.4561	0.4674	0.4674	0.3883	0.388	0.3886	0.6434	0.6442	0.6376	0.6376
TEF2	0.5214	0.5359	0.5701	0.5461	0.5025	0.5832	0.3094	0.5743	0.5711	0.5723	0.5715	0.5984	0.6213	0.6167	0.6147	0.611	0.6354	0.3326	0.3319	0.3711	0.3718	0.5766	0.5766	0.5766	0.5766	0.4793	0.4866	0.5926	0.5868	0.5868	0.5868	0.594	0.5919	0.5962	0.1351	0.1351	0.4299	0.4299	0.4575	0.4568	0.4674	0.4674	0.3886	0.3883	0.3889	0.6442	0.6442	0.6391	0.6391
THI5	0.608	0.6197	0.6227	0.6393	0.5992	0.6189	0.3871	0.4713	0.4705	0.6504	0.6523	0.6294	0.526	0.5214	0.5135	0.515	0.5376	0.4115	0.4115	0.4614	0.4653	0.6336	0.6336	0.6336	0.6336	0.5748	0.5758	0.6047	0.6035	0.6035	0.6061	0.6042	0.6056	0.6042	0.1818	0.1818	0.5249	0.5249	0.5494	0.5464	0.3784	0.3788	0.3049	0.3043	0.3046	0.5723	0.5746	0.5685	0.5685
THI7	0.4352	0.4485	0.4858	0.453	0.4185	0.4947	0.2393	0.6405	0.6416	0.4741	0.4752	0.4969	0.5882	0.586	0.5977	0.5954	0.5904	0.2615	0.261	0.2955	0.2927	0.4819	0.4819	0.4819	0.4819	0.3973	0.404	0.5019	0.5019	0.5019	0.5014	0.5042	0.5042	0.507	0.1035	0.1035	0.3467	0.3467	0.374	0.3706	0.5465	0.5457	0.4634	0.464	0.4649	0.5492	0.5492	0.5376	0.5376
THI11	0.609	0.6197	0.6227	0.6373	0.5973	0.618	0.3891	0.4718	0.4722	0.6476	0.6504	0.6285	0.5273	0.5233	0.5122	0.5163	0.5389	0.4125	0.4135	0.4624	0.4643	0.6336	0.6336	0.6336	0.6336	0.5728	0.5787	0.6065	0.6044	0.6044	0.6088	0.6024	0.6065	0.605	0.1818	0.1818	0.5249	0.5249	0.5484	0.5455	0.3784	0.3788	0.3043	0.304	0.3049	0.5738	0.5761	0.57	0.57
THI12	0.607	0.6207	0.6227	0.6403	0.5992	0.6225	0.3891	0.4713	0.4699	0.6504	0.6523	0.6294	0.5266	0.522	0.5135	0.5163	0.5369	0.4125	0.4125	0.4624	0.4663	0.6336	0.6336	0.6336	0.6336	0.5748	0.5738	0.6047	0.6053	0.6053	0.607	0.6016	0.6047	0.6024	0.1818	0.1818	0.5259	0.5259	0.5503	0.5464	0.3784	0.3788	0.3046	0.3043	0.3046	0.5738	0.5746	0.5693	0.5693
THI13	0.6061	0.6178	0.6218	0.6403	0.5973	0.6189	0.3871	0.4713	0.4716	0.6485	0.6504	0.6268	0.524	0.5207	0.5135	0.5163	0.5376	0.4106	0.4135	0.4614	0.4633	0.6336	0.6336	0.6336	0.6336	0.5758	0.5748	0.6047	0.6044	0.6044	0.6053	0.6016	0.6047	0.6007	0.1818	0.1818	0.5249	0.5249	0.5474	0.5464	0.3776	0.378	0.3043	0.304	0.3049	0.5738	0.5784	0.5693	0.5693
THI20	0.468	0.4752	0.5211	0.4843	0.4481	0.526	0.2585	0.6239	0.6245	0.4994	0.5012	0.5308	0.625	0.6268	0.628	0.6389	0.625	0.2826	0.2814	0.3194	0.3176	0.5133	0.5133	0.5133	0.5133	0.4245	0.436	0.5356	0.5326	0.5326	0.532	0.5356	0.5362	0.5374	0.1123	0.1123	0.378	0.378	0.4028	0.4034	0.5208	0.5204	0.4426	0.4414	0.4414	0.5761	0.5761	0.5688	0.5688
THI21	0.4674	0.4837	0.5151	0.4837	0.4523	0.5284	0.2603	0.6306	0.6273	0.5012	0.506	0.5248	0.6232	0.6244	0.628	0.6329	0.622	0.2838	0.2838	0.3176	0.3194	0.5199	0.5199	0.5199	0.5199	0.4245	0.4318	0.535	0.535	0.535	0.5338	0.5338	0.5368	0.5326	0.1123	0.1123	0.3768	0.3768	0.4052	0.4052	0.5196	0.52	0.4396	0.4396	0.4393	0.5803	0.5785	0.5779	0.5779
THI72	0.4356	0.4506	0.4861	0.455	0.4194	0.4989	0.2389	0.6383	0.6378	0.4739	0.475	0.4989	0.5944	0.5917	0.5967	0.5961	0.5933	0.2611	0.2617	0.295	0.2967	0.4872	0.4872	0.4872	0.4872	0.3961	0.4056	0.5022	0.4994	0.4994	0.5022	0.5078	0.5033	0.5094	0.1033	0.1033	0.3478	0.3478	0.3761	0.3739	0.5457	0.5453	0.4652	0.4649	0.4652	0.5528	0.5472	0.535	0.535
TIF1	0.5648	0.5808	0.6145	0.5909	0.5488	0.6313	0.3426	0.5191	0.5228	0.6103	0.6061	0.6355	0.5805	0.5779	0.566	0.5643	0.5822	0.3729	0.3737	0.415	0.415	0.6178	0.6178	0.6178	0.6178	0.5244	0.5328	0.6397	0.6372	0.6372	0.6355	0.6389	0.6372	0.6406	0.1566	0.1566	0.4764	0.4764	0.4992	0.4975	0.4211	0.4207	0.3465	0.3462	0.3465	0.6233	0.6233	0.618	0.618
TIF2	0.5648	0.5825	0.6145	0.5926	0.548	0.633	0.3426	0.5197	0.5228	0.6111	0.6069	0.6338	0.5812	0.5766	0.566	0.5643	0.5815	0.3729	0.3746	0.415	0.415	0.617	0.617	0.617	0.617	0.5244	0.5328	0.6406	0.638	0.638	0.6355	0.6397	0.638	0.6414	0.1566	0.1566	0.4756	0.4756	0.4992	0.4983	0.4207	0.4203	0.3468	0.3468	0.3471	0.6233	0.6233	0.6172	0.6172
TPO2	0.432	0.4461	0.477	0.4493	0.4119	0.4878	0.2336	0.6228	0.6271	0.4672	0.4645	0.4883	0.5783	0.5789	0.5913	0.5892	0.5859	0.2558	0.2558	0.29	0.29	0.477	0.477	0.477	0.477	0.387	0.3946	0.4905	0.4916	0.4916	0.49	0.4938	0.4889	0.497	0.1008	0.1008	0.3415	0.3415	0.3659	0.368	0.5476	0.5476	0.4698	0.4701	0.4698	0.5371	0.5377	0.5312	0.5312
TPO3	0.4329	0.4419	0.4741	0.4468	0.4093	0.4815	0.2311	0.6212	0.6249	0.4633	0.4628	0.4842	0.5811	0.5784	0.5886	0.5864	0.5811	0.2531	0.2531	0.2862	0.2884	0.4719	0.4719	0.4719	0.4719	0.3852	0.3927	0.4885	0.4874	0.4874	0.4864	0.4901	0.4869	0.4933	0.0995	0.0995	0.3408	0.3408	0.366	0.3644	0.5536	0.5536	0.4731	0.4731	0.4725	0.535	0.5334	0.5292	0.5292
TRR1	0.6333	0.6469	0.609	0.6394	0.6115	0.5942	0.4062	0.4533	0.4598	0.6237	0.6208	0.6002	0.501	0.499	0.4955	0.4965	0.511	0.426	0.426	0.4708	0.476	0.6033	0.6033	0.6033	0.6033	0.5875	0.5938	0.575	0.5798	0.5798	0.5772	0.572	0.575	0.5747	0.1938	0.1938	0.5365	0.5365	0.5625	0.5667	0.3594	0.359	0.2879	0.2879	0.2882	0.5502	0.5472	0.5441	0.5441
TRR2	0.6142	0.6171	0.6236	0.6365	0.5977	0.6189	0.38	0.478	0.4817	0.6514	0.6495	0.625	0.5299	0.5247	0.5224	0.5163	0.5329	0.4072	0.4091	0.4558	0.4529	0.6345	0.6345	0.6345	0.6345	0.5675	0.5705	0.6073	0.6132	0.6132	0.6105	0.605	0.6047	0.6076	0.1808	0.1808	0.5141	0.5141	0.5481	0.5539	0.3788	0.3788	0.3071	0.3074	0.3074	0.5693	0.5761	0.5776	0.5776
TSA1	0.5	0.4974	0.4496	0.4828	0.5213	0.4368	0.533	0.3209	0.3198	0.4699	0.4747	0.4521	0.3642	0.3636	0.3558	0.3551	0.3686	0.5871	0.5871	0.6277	0.6311	0.461	0.461	0.461	0.461	0.5547	0.5414	0.4337	0.436	0.436	0.4333	0.434	0.4363	0.4358	0.308	0.308	0.6062	0.6062	0.5722	0.5682	0.2337	0.2337	0.1804	0.1804	0.1804	0.411	0.411	0.4087	0.4087
TSA2	0.5054	0.4922	0.4542	0.4737	0.519	0.4385	0.5431	0.3198	0.3204	0.469	0.4699	0.4477	0.3655	0.3649	0.3538	0.3551	0.3733	0.5888	0.5787	0.6244	0.6261	0.4591	0.4591	0.4591	0.4591	0.5473	0.5401	0.4433	0.4386	0.4386	0.4421	0.4366	0.4398	0.4358	0.3029	0.3029	0.6091	0.6091	0.5709	0.5655	0.2337	0.2337	0.1804	0.1804	0.1804	0.4056	0.4072	0.4041	0.4041
TUB1	0.526	0.535	0.5804	0.5521	0.5112	0.5915	0.311	0.558	0.5571	0.5722	0.5707	0.593	0.6174	0.6121	0.6051	0.6001	0.6154	0.3341	0.3363	0.3765	0.375	0.5833	0.5833	0.5833	0.5833	0.4874	0.494	0.5967	0.5938	0.5938	0.5915	0.5982	0.5923	0.6004	0.1384	0.1384	0.433	0.433	0.465	0.4643	0.4575	0.4575	0.3782	0.3782	0.3785	0.6562	0.651	0.6443	0.6443
TUB3	0.5254	0.5321	0.5792	0.5538	0.5075	0.5934	0.3161	0.5591	0.5537	0.5725	0.5762	0.5994	0.6141	0.6088	0.5962	0.5982	0.6148	0.3341	0.3356	0.3782	0.3774	0.5822	0.5822	0.5822	0.5822	0.4828	0.4933	0.5957	0.5949	0.5949	0.5942	0.5972	0.5927	0.5994	0.139	0.139	0.438	0.438	0.4649	0.4656	0.4547	0.4555	0.3773	0.377	0.3776	0.6442	0.6442	0.6465	0.6465
UBC4	0.4145	0.4054	0.3654	0.396	0.4337	0.3581	0.6107	0.2511	0.2501	0.3887	0.3868	0.3661	0.288	0.2893	0.2814	0.2796	0.2934	0.6224	0.6266	0.5659	0.5934	0.3774	0.3774	0.3774	0.3774	0.4627	0.4562	0.356	0.3579	0.3579	0.357	0.3533	0.3551	0.3533	0.3803	0.3803	0.5192	0.5192	0.4777	0.475	0.1767	0.1767	0.1364	0.1364	0.1364	0.3288	0.3295	0.3288	0.3288
UBC5	0.4177	0.4138	0.3727	0.398	0.4418	0.3669	0.6107	0.2511	0.2507	0.3878	0.3906	0.367	0.2886	0.2886	0.2814	0.2809	0.2934	0.6266	0.6308	0.5733	0.5861	0.3783	0.3783	0.3783	0.3783	0.4577	0.4489	0.3569	0.357	0.357	0.3561	0.355	0.3569	0.355	0.3826	0.3826	0.5177	0.5177	0.4818	0.475	0.1767	0.1767	0.1364	0.1364	0.1364	0.3265	0.3303	0.328	0.328
VBA3	0.5192	0.5243	0.5679	0.5352	0.4975	0.581	0.3028	0.5597	0.5621	0.5505	0.5505	0.5802	0.6134	0.6121	0.6045	0.5988	0.6194	0.3268	0.3268	0.3653	0.3595	0.5643	0.5643	0.5643	0.5643	0.4706	0.4829	0.5875	0.5846	0.5846	0.5817	0.5911	0.5897	0.5926	0.1351	0.1351	0.4227	0.4227	0.4503	0.4495	0.4595	0.4595	0.3861	0.3861	0.3861	0.6304	0.6267	0.6253	0.6253
VBA5	0.4465	0.4551	0.4946	0.4643	0.4288	0.5054	0.2459	0.6396	0.6431	0.4803	0.4808	0.51	0.6043	0.6021	0.6089	0.6118	0.6009	0.2682	0.2676	0.3025	0.3007	0.49	0.49	0.49	0.49	0.4042	0.4111	0.5146	0.5134	0.5134	0.5129	0.5169	0.5152	0.518	0.1063	0.1063	0.3591	0.3591	0.3825	0.3842	0.5346	0.5346	0.4594	0.4579	0.4579	0.5535	0.5517	0.5529	0.5529
VTH1	0.1987	0.2058	0.2346	0.2129	0.1865	0.2428	0.0929	0.3568	0.3589	0.2252	0.2252	0.2426	0.3159	0.3157	0.323	0.3226	0.3129	0.1019	0.1019	0.1174	0.1174	0.2342	0.2342	0.2342	0.2342	0.1729	0.1768	0.246	0.2449	0.2449	0.2447	0.2475	0.246	0.2475	0.04	0.04	0.1458	0.1458	0.1594	0.1594	0.4581	0.4583	0.5406	0.5413	0.5422	0.2785	0.2787	0.2794	0.2794
VTH2	0.1987	0.2058	0.2346	0.2129	0.1865	0.2428	0.0929	0.3568	0.3587	0.2252	0.2252	0.2426	0.3159	0.3155	0.3228	0.3226	0.3129	0.1019	0.1019	0.1174	0.1174	0.2342	0.2342	0.2342	0.2342	0.1729	0.1768	0.246	0.2449	0.2449	0.2447	0.2475	0.246	0.2475	0.04	0.04	0.1458	0.1458	0.1594	0.1594	0.4581	0.4583	0.5409	0.5415	0.5419	0.2785	0.2787	0.2794	0.2794
YRF1-1	0.1714	0.1775	0.2026	0.1836	0.1608	0.2098	0.0801	0.32	0.3202	0.1942	0.1942	0.2092	0.2799	0.2795	0.2866	0.2875	0.2771	0.0879	0.0879	0.1013	0.1013	0.202	0.202	0.202	0.202	0.1491	0.1525	0.2126	0.2115	0.2115	0.2115	0.2137	0.2126	0.2137	0.0345	0.0345	0.1258	0.1258	0.1375	0.1375	0.4181	0.4181	0.4951	0.4947	0.4947	0.2437	0.2437	0.2437	0.2437
YRF1-2	0.1831	0.1897	0.2164	0.1962	0.1718	0.2241	0.0856	0.3377	0.3381	0.2075	0.2075	0.2235	0.2969	0.2971	0.3034	0.3038	0.2947	0.0939	0.0939	0.1082	0.1082	0.2158	0.2158	0.2158	0.2158	0.1593	0.1629	0.2271	0.2259	0.2259	0.2259	0.2283	0.2271	0.2283	0.0369	0.0369	0.1344	0.1344	0.1468	0.1468	0.438	0.438	0.5153	0.5149	0.5147	0.26	0.26	0.2598	0.2598
YRF1-3	0.1656	0.1715	0.1957	0.1774	0.1554	0.2027	0.0774	0.3113	0.3109	0.1876	0.1876	0.2022	0.271	0.271	0.2776	0.2787	0.2686	0.0849	0.0849	0.0978	0.0978	0.1952	0.1952	0.1952	0.1952	0.1441	0.1473	0.2054	0.2043	0.2043	0.2043	0.2065	0.2054	0.2065	0.0333	0.0333	0.1215	0.1215	0.1328	0.1328	0.4072	0.4072	0.4832	0.4826	0.4826	0.2355	0.2355	0.2355	0.2355
YRF1-4	0.2227	0.2307	0.2627	0.2386	0.209	0.2709	0.1041	0.3938	0.3907	0.2523	0.2523	0.2707	0.348	0.349	0.3562	0.3565	0.3461	0.1142	0.1142	0.1316	0.1316	0.2622	0.2622	0.2622	0.2622	0.1938	0.1981	0.275	0.2736	0.2736	0.2738	0.2765	0.275	0.2765	0.0448	0.0448	0.1634	0.1634	0.1786	0.1786	0.4989	0.4987	0.578	0.5775	0.5772	0.3104	0.3097	0.3097	0.3097
YRF1-5	0.1714	0.1775	0.2026	0.1836	0.1608	0.2098	0.0801	0.32	0.3202	0.1942	0.1942	0.2092	0.2799	0.2795	0.2866	0.2875	0.2771	0.0879	0.0879	0.1013	0.1013	0.202	0.202	0.202	0.202	0.1491	0.1525	0.2126	0.2115	0.2115	0.2115	0.2137	0.2126	0.2137	0.0345	0.0345	0.1258	0.1258	0.1375	0.1375	0.4181	0.4181	0.4951	0.4947	0.4947	0.2437	0.2437	0.2437	0.2437
YRF1-6	0.1656	0.1715	0.1957	0.1774	0.1554	0.2027	0.0774	0.3111	0.3109	0.1876	0.1876	0.2022	0.271	0.271	0.2776	0.2787	0.2686	0.0849	0.0849	0.0978	0.0978	0.1952	0.1952	0.1952	0.1952	0.1441	0.1473	0.2054	0.2043	0.2043	0.2043	0.2065	0.2054	0.2065	0.0333	0.0333	0.1215	0.1215	0.1328	0.1328	0.4072	0.407	0.4832	0.4826	0.4826	0.2355	0.2355	0.2355	0.2355
YRF1-7	0.1656	0.1715	0.1957	0.1774	0.1554	0.2027	0.0774	0.3113	0.3109	0.1876	0.1876	0.2022	0.271	0.271	0.2776	0.2787	0.2686	0.0849	0.0849	0.0978	0.0978	0.1952	0.1952	0.1952	0.1952	0.1441	0.1473	0.2054	0.2043	0.2043	0.2043	0.2065	0.2054	0.2065	0.0333	0.0333	0.1215	0.1215	0.1328	0.1328	0.4072	0.4072	0.4832	0.4826	0.4826	0.2355	0.2355	0.2355	0.2355
YRF1-8	0.1714	0.1775	0.2026	0.1836	0.1608	0.2098	0.0801	0.32	0.3202	0.1942	0.1942	0.2092	0.2799	0.2795	0.2866	0.2875	0.2771	0.0879	0.0879	0.1013	0.1013	0.202	0.202	0.202	0.202	0.1491	0.1525	0.2126	0.2115	0.2115	0.2115	0.2137	0.2126	0.2137	0.0345	0.0345	0.1258	0.1258	0.1375	0.1375	0.4181	0.4181	0.4951	0.4947	0.4947	0.2437	0.2437	0.2437	0.2437
[truncated: 228 more columns]
