# Supplementary material for: Donor transcription suppresses D-loops in cis and promotes genome stability
Source: EMBO J. 2025 Aug 26;44(19):5595–617. doi: 10.1038/s44318-025-00541-x (PMC12489061; doi:10.1038/s44318-025-00541-x)
Supplement: Supplementary file 7 — Source data Fig. 1 [file 44318_2025_541_MOESM7_ESM.zip]

Archive with 9 entries (4 files):
- Figure 1/
- Figure 1/1C/
- Figure 1/1C/1C.xlsx
- Figure 1/1D/
- Figure 1/1D/1D.xlsx
- Figure 1/1E/
- Figure 1/1E/1E.xlsx
- Figure 1/1F/
- Figure 1/1F/1F.xlsx
