# Supplementary material for: Donor transcription suppresses D-loops in cis and promotes genome stability
Source: EMBO J. 2025 Aug 26;44(19):5595–617. doi: 10.1038/s44318-025-00541-x (PMC12489061; doi:10.1038/s44318-025-00541-x)
Supplement: Supplementary file 7 — Source data Fig. 1 [file 44318_2025_541_MOESM7_ESM.zip › Figure 1/1C/1C.xlsx]

## Sheet: 1C
DLC values for Figure 1C
Absolute					Relative to pLYS2
pDMC1	pLYS2	pTDH3	pGAL1		pDMC1	pTDH3	pGAL1
0.000308	0.000214	5.19e-05	4.24e-05		1.43925	0.243662	0.199061
0.000395	0.000213	4.37e-05	7.54e-05		0.741088	0.164906	0.284528
0.000344	0.000533	1.66e-05	4.73e-05		0.849383	0.054967	0.156623
0.000444	0.000265	3.78e-05	0.000147		1.15625	0.221505	0.316129
0.000351	0.000302	5.88e-05	7.6e-05		0.722581	0.110038	0.143939
0.000618	0.000405	6.4e-05	0.000122		1.49621	0.099436	0.229323
0.000402	0.000384	0.000103	8.78e-05		0.87218	0.177094	0.093107
0.000336	0.000438	8.55e-05	6.18e-05		0.812301	0.166842	0.064848
0.000305	0.000417	5.81e-05			1.32214
0.00079	0.000465	5.29e-05
0.000464	0.000528	0.000167
0.000766	0.000532	0.000159
0.00126	0.000943	7.12e-05
0.000846	0.000953
