# Supplementary material for: Donor transcription suppresses D-loops in cis and promotes genome stability
Source: EMBO J. 2025 Aug 26;44(19):5595–617. doi: 10.1038/s44318-025-00541-x (PMC12489061; doi:10.1038/s44318-025-00541-x)
Supplement: Supplementary file 7 — Source data Fig. 1 [file 44318_2025_541_MOESM7_ESM.zip › Figure 1/1D/1D.xlsx]

## Sheet: Sheet1
DLC values for Figure 1D
Time (h)	pDMC1 (1 kb donor)			pTDH3 (1 kb donor)				pDMC1 (2 kb donor)					pDMC1 (2 kb donor)
0								1.97e-05					1.29e-05
2	0.0011	0.000992	0.0011	8.28e-05	0.000236	0.000167		0.00324	0.00654	0.00194	0.00185	0.00319	0.00163	0.00224	0.000279	0.000546	0.000167
4	0.00281	0.00293	0.00249	0.000174	0.000426	0.000234		0.00439	0.0119	0.00644	0.00348	0.00508	0.00261	0.00317	0.00149	0.00141	0.00117
6	0.0025	0.00105	0.00134	0.000444	0.000428	0.000169		0.00202	0.00242	0.00426	0.00208	0.00209	0.000775	0.000879	0.00135	0.00137	4.38e-06
8	0.00064	0.0012	0.000633	0.000171	0.000276	0.000257		0.00115	0.00231	0.00144	0.000391	0.00169	0.000594	0.000753	0.000213	0.000735	0.000253
