# Supplementary material for: Donor transcription suppresses D-loops in cis and promotes genome stability
Source: EMBO J. 2025 Aug 26;44(19):5595–617. doi: 10.1038/s44318-025-00541-x (PMC12489061; doi:10.1038/s44318-025-00541-x)
Supplement: Supplementary file 7 — Source data Fig. 1 [file 44318_2025_541_MOESM7_ESM.zip › Figure 1/1E/1E.xlsx]

## Sheet: Sheet1
DLC values for Figure 1E
Time (h)	1 kb donor				2 kb donor
2	0.075273	0.237903	0.151818		0.503086	0.342508	0.143814	0.295135	0.052351
4	0.061922	0.145392	0.093976		0.594533	0.266387	0.231366	0.405172	0.230315
6	0.1776	0.407619	0.126119		0.383663	0.363223	0.316901	0.658654	0.002096
8	0.267188	0.23	0.406003		0.516522	0.325974	0.147917	1.8798	0.149704
