# Supplementary material for: Donor transcription suppresses D-loops in cis and promotes genome stability
Source: EMBO J. 2025 Aug 26;44(19):5595–617. doi: 10.1038/s44318-025-00541-x (PMC12489061; doi:10.1038/s44318-025-00541-x)
Supplement: Supplementary file 7 — Source data Fig. 1 [file 44318_2025_541_MOESM7_ESM.zip › Figure 1/1F/1F.xlsx]

## Sheet: 1C
DLE values for Figure 1F
Relative to pLYS2
pDMC1	pTDH3	pGAL1
0.748584	0.06795	0.17667
1.29693	0.275313	0.139932
