# Supplementary material for: Donor transcription suppresses D-loops in cis and promotes genome stability
Source: EMBO J. 2025 Aug 26;44(19):5595–617. doi: 10.1038/s44318-025-00541-x (PMC12489061; doi:10.1038/s44318-025-00541-x)
Supplement: Supplementary file 8 — Source data Fig. 2 [file 44318_2025_541_MOESM8_ESM.zip › Figure 2/2A/2A.xlsx]

## Sheet: Sheet1
Source data for Figure 2A
	Absolute								Relative to [CuSO4] = 0 uM
CuSO4 (uM)	pCUP1				pDMC1			CuSO4 (uM)	pCUP1			pDMC1
0	0.00168	0.00173	0.00184	0.00314	0.00138	0.00159	0.00171	5	0.212717	0.293478	0.461783
5	0.000368	0.00054	0.00145					20	0.185549	0.142391
20	0.000321	0.000262						50	0.064286	0.13526	0.134239	0.993711	1.1462
50	0.000108	0.000234	0.000247		0.00158	0.00196
