# Supplementary material for: Donor transcription suppresses D-loops in cis and promotes genome stability
Source: EMBO J. 2025 Aug 26;44(19):5595–617. doi: 10.1038/s44318-025-00541-x (PMC12489061; doi:10.1038/s44318-025-00541-x)
Supplement: Supplementary file 8 — Source data Fig. 2 [file 44318_2025_541_MOESM8_ESM.zip › Figure 2/2B/2B.xlsx]

## Sheet: Sheet1
Source data for Figure 2B
time (min)	pDMC1 Gal			pDMC1 Gal + Glu			pGAL1 Gal			pGAL1 Gal + Glu
0	0.00256	0.00153	0.00157	0.00256	0.00153	0.00157	0.000522	0.000211	0.000128	0.000522	0.000211	0.000128
15				0.00378	0.00121	0.00176				0.00272	0.00211	0.00231
30	0.00314	0.00162	0.00161	0.0034	0.00217	0.00213	0.000286	0.000324	0.000129	0.00272	0.00277	0.0022
45				0.00326	0.00287	0.00215				0.00283	0.00337	0.00235
60	0.00293	0.00218	0.00225	0.00295	0.00304	0.00225	0.000321	0.000355	0.000308	0.00225	0.00212	0.00146
