# Supplementary material for: Donor transcription suppresses D-loops in cis and promotes genome stability
Source: EMBO J. 2025 Aug 26;44(19):5595–617. doi: 10.1038/s44318-025-00541-x (PMC12489061; doi:10.1038/s44318-025-00541-x)
Supplement: Supplementary file 8 — Source data Fig. 2 [file 44318_2025_541_MOESM8_ESM.zip › Figure 2/2C/2C.xlsx]

## Sheet: Sheet1
Source data for Figure 2C
Transcribed donor	Intra D-loops
None	0.00258	0.0056	0.00297	0.00904	0.00833	0.00996	0.00955	0.00815	0.0141	0.0223
Intra donor	0.00321	0.00185	0.00429	0.0019	0.00718	0.00986	0.00797	0.00395	0.0068	0.00759
Inter donor	0.00709	0.0144	0.0122
Transcribed donor	Inter D-loops
None	5.83e-05	0.000289	0.000198	0.000578	0.0004	0.000511	0.000472	0.000341	0.000745	0.00117
Intra donor	0.000203	0.000636	0.00119	0.000634	0.0015	0.00163	0.00109	0.00111	0.00197	0.00229
Inter donor	0.000178	0.000198	0.000222
