# Supplementary material for: Donor transcription suppresses D-loops in cis and promotes genome stability
Source: EMBO J. 2025 Aug 26;44(19):5595–617. doi: 10.1038/s44318-025-00541-x (PMC12489061; doi:10.1038/s44318-025-00541-x)
Supplement: Supplementary file 8 — Source data Fig. 2 [file 44318_2025_541_MOESM8_ESM.zip › Figure 2/2D/2D.xlsx]

## Sheet: Sheet1
Source data for Figure 2D
Transcribed donor	Intra/Inter D-loops
None	44.3	19.4	15	15.6	20.8	19.5	20.2	23.9	18.9	19.1
Intra donor	15.8	2.91	3.61	3	4.79	6.05	7.31	3.56	3.45	3.31
Inter donor	39.8	72.7	55
