# Supplementary material for: Donor transcription suppresses D-loops in cis and promotes genome stability
Source: EMBO J. 2025 Aug 26;44(19):5595–617. doi: 10.1038/s44318-025-00541-x (PMC12489061; doi:10.1038/s44318-025-00541-x)
Supplement: Supplementary file 9 — Source data Fig. 3 [file 44318_2025_541_MOESM9_ESM.zip]

Archive with 11 entries (5 files):
- Figure 3/
- Figure 3/3A/
- Figure 3/3A/3A.xlsx
- Figure 3/3B/
- Figure 3/3B/3B.xlsx
- Figure 3/3C/
- Figure 3/3C/3B.xlsx
- Figure 3/3D/
- Figure 3/3D/3D.xlsx
- Figure 3/3E/
- Figure 3/3E/3E.xlsx
