# Supplementary material for: Donor transcription suppresses D-loops in cis and promotes genome stability
Source: EMBO J. 2025 Aug 26;44(19):5595–617. doi: 10.1038/s44318-025-00541-x (PMC12489061; doi:10.1038/s44318-025-00541-x)
Supplement: Supplementary file 9 — Source data Fig. 3 [file 44318_2025_541_MOESM9_ESM.zip › Figure 3/3A/3A.xlsx]

## Sheet: Sheet1
Source data for Figure 3A
pDMC1 donor		pTDH3 donor
Empty	RNH1	Empty	RNH1
0.00126	0.00176	0.000777	0.000354
0.000934	0.00134	0.000565	0.000329
0.00218	0.00223	0.000139	0.000152
0.00178	0.00177	0.000597	0.000175
0.00128	0.00122	0.000234	0.000111
0.00122	0.000794	0.000114	0.000138
