# Supplementary material for: Donor transcription suppresses D-loops in cis and promotes genome stability
Source: EMBO J. 2025 Aug 26;44(19):5595–617. doi: 10.1038/s44318-025-00541-x (PMC12489061; doi:10.1038/s44318-025-00541-x)
Supplement: Supplementary file 9 — Source data Fig. 3 [file 44318_2025_541_MOESM9_ESM.zip › Figure 3/3B/3B.xlsx]

## Sheet: 1C
DLC values for Figure 3B
Absolute							Relative to WT
pDMC1			pTDH3				pDMC1		pTDH3
WT	mft1D	tfiisD	WT	mft1D	tfiisD		mft1D	tfiisD	mft1D	tfiisD
0.000571	0.000854	0.000907	0.00025	0.000235	0.000459		1.49562	1.58844	0.94	1.836
0.00168	0.000801	0.00115	0.000126	0.000136	0.000281		0.476786	0.684524	1.07936	2.23016
0.00115	0.000564	0.0011	0.000181	0.000361	0.000207		0.490435	0.956522	1.99447	1.14365
0.00113	0.00163	0.00112	0.000155	0.000278	0.000251		1.44248	0.99115	1.79355	1.61936
			0.000359	9.91e-05	0.000389				0.276045	1.08356
