# Supplementary material for: Donor transcription suppresses D-loops in cis and promotes genome stability
Source: EMBO J. 2025 Aug 26;44(19):5595–617. doi: 10.1038/s44318-025-00541-x (PMC12489061; doi:10.1038/s44318-025-00541-x)
Supplement: Supplementary file 9 — Source data Fig. 3 [file 44318_2025_541_MOESM9_ESM.zip › Figure 3/3C/3B.xlsx]

## Sheet: 1C
DLC values for Figure 3B
pDMC1		pTetO2
-Dox.	+Dox.	-Dox.	+Dox.
0.00253	0.002	0.00179	0.000299
0.00127	0.00127	0.000968	0.000558
0.00129	0.00129	0.00161	0.000444
