# Supplementary material for: Donor transcription suppresses D-loops in cis and promotes genome stability
Source: EMBO J. 2025 Aug 26;44(19):5595–617. doi: 10.1038/s44318-025-00541-x (PMC12489061; doi:10.1038/s44318-025-00541-x)
Supplement: Supplementary file 9 — Source data Fig. 3 [file 44318_2025_541_MOESM9_ESM.zip › Figure 3/3D/3D.xlsx]

## Sheet: 1C
DLC values for Figure 3D
pDMC1					pTDH3
WT	sgs1D	mph1D	srs2D	rdh54D	WT	sgs1D	mph1D	srs2D	rdh54D
0.000351	0.000916	0.000844	0.000743	0.00131	3.78e-05	6.42e-05	9.95e-05	6.79e-05	9.17e-05
0.000618	0.000756	0.000911	0.00102	0.000902	5.88e-05	0.000143	4.41e-05	7.18e-05	3.23e-05
0.000402	0.00102	0.000533	0.000795	0.00183	6.4e-05	0.000148	8.74e-05	7.49e-05	0.000112
0.000308					5.19e-05
0.000395					4.37e-05
0.000344					1.66e-05
0.000444
