# Supplementary material for: Donor transcription suppresses D-loops in cis and promotes genome stability
Source: EMBO J. 2025 Aug 26;44(19):5595–617. doi: 10.1038/s44318-025-00541-x (PMC12489061; doi:10.1038/s44318-025-00541-x)
Supplement: Supplementary file 9 — Source data Fig. 3 [file 44318_2025_541_MOESM9_ESM.zip › Figure 3/3E/3E.xlsx]

## Sheet: 1C
DLC values for Figure 3E
pDMC1				pTDH3
sgs1D	mph1D	srs2D	rdh54D	sgs1D	mph1D	srs2D	rdh54D
2.60969	2.40456	2.11681	3.73219	1.69841	2.63227	1.7963	2.42593
1.2233	1.47411	1.65048	1.45955	2.43197	0.75	1.22109	0.54932
2.53731	1.32587	1.97761	4.55224	2.3125	1.36563	1.17031	1.75
