# Supplementary material for: Donor transcription suppresses D-loops in cis and promotes genome stability
Source: EMBO J. 2025 Aug 26;44(19):5595–617. doi: 10.1038/s44318-025-00541-x (PMC12489061; doi:10.1038/s44318-025-00541-x)
Supplement: Supplementary file 10 — Source data Fig. 4 [file 44318_2025_541_MOESM10_ESM.zip]

Archive with 9 entries (4 files):
- Figure 4/
- Figure 4/4B/
- Figure 4/4B/4B.xlsx
- Figure 4/4C/
- Figure 4/4C/4C.xlsx
- Figure 4/4D/
- Figure 4/4D/4D.xlsx
- Figure 4/4E/
- Figure 4/4E/4E.xlsx
