# Supplementary material for: Donor transcription suppresses D-loops in cis and promotes genome stability
Source: EMBO J. 2025 Aug 26;44(19):5595–617. doi: 10.1038/s44318-025-00541-x (PMC12489061; doi:10.1038/s44318-025-00541-x)
Supplement: Supplementary file 10 — Source data Fig. 4 [file 44318_2025_541_MOESM10_ESM.zip › Figure 4/4B/4B.xlsx]

## Sheet: Sheet1
Source data for Figure 4B
pDMC1 donor		pTDH3 donor
Co-linear	Head-on	Co-linear	Head-on
0.000305	0.000482	8.55e-05	0.000215
0.00079	0.000709	5.81e-05	0.000131
0.000464	0.000556	5.29e-05	0.000211
0.000766	0.000627	0.000167	0.000401
0.00126	0.00127	0.000159	0.000809
