# Supplementary material for: Donor transcription suppresses D-loops in cis and promotes genome stability
Source: EMBO J. 2025 Aug 26;44(19):5595–617. doi: 10.1038/s44318-025-00541-x (PMC12489061; doi:10.1038/s44318-025-00541-x)
Supplement: Supplementary file 10 — Source data Fig. 4 [file 44318_2025_541_MOESM10_ESM.zip › Figure 4/4D/4D.xlsx]

## Sheet: Sheet1
Source data for Figure 4D
pDMC1 donor		pTDH3 donor
Co-linear	Head-on	Co-linear	Head-on
0.00134	0.00124	0.00011	0.000563
0.000745	0.000807	0.000229	0.000491
0.000897	0.00088	0.00025	0.00066
