# Supplementary material for: Donor transcription suppresses D-loops in cis and promotes genome stability
Source: EMBO J. 2025 Aug 26;44(19):5595–617. doi: 10.1038/s44318-025-00541-x (PMC12489061; doi:10.1038/s44318-025-00541-x)
Supplement: Supplementary file 10 — Source data Fig. 4 [file 44318_2025_541_MOESM10_ESM.zip › Figure 4/4E/4E.xlsx]

## Sheet: Sheet1
Source data for Figure 4E
pDMC1	pTDH3
0.925	5.12
1.08	2.14
0.981	2.64
