# Supplementary material for: Donor transcription suppresses D-loops in cis and promotes genome stability
Source: EMBO J. 2025 Aug 26;44(19):5595–617. doi: 10.1038/s44318-025-00541-x (PMC12489061; doi:10.1038/s44318-025-00541-x)
Supplement: Supplementary file 11 — Source data Fig. 5 [file 44318_2025_541_MOESM11_ESM.zip › Figure 5/5B/5B.xlsx]

## Sheet: 5B
MIR values for Figure 5B
pDMC1	pLYS2	pTDH3	pGAL1
3.3e-05	6.34e-05	2.48e-06	1.02e-05
7.08e-05	5.33e-05	6.62e-06	2.04e-05
4.92e-05	4.46e-05	1.61e-05	4.17e-06
6.97e-05	5.09e-05	1.35e-05	2.94e-06
6.99e-05	6.75e-05	2.83e-05	3.37e-05
3.47e-05	6.21e-05	2.96e-05	8.47e-06
6.67e-05	6.45e-05	1.19e-05	8.85e-06
6.6e-05	8.38e-05	1.81e-05	4.35e-06
8.21e-05		2.41e-05
8.5e-05		2.84e-05
8.03e-05		3.06e-05
0.00011
8.64e-05
7.46e-05
