# Supplementary material for: Donor transcription suppresses D-loops in cis and promotes genome stability
Source: EMBO J. 2025 Aug 26;44(19):5595–617. doi: 10.1038/s44318-025-00541-x (PMC12489061; doi:10.1038/s44318-025-00541-x)
Supplement: Supplementary file 11 — Source data Fig. 5 [file 44318_2025_541_MOESM11_ESM.zip › Figure 5/5C/5C.xlsx]

## Sheet: 5C
MIR values for Figure 5C
pDMC1				pTDH3
WT	sgs1D	mph1D	srs2D	WT	sgs1D	mph1D	srs2D
3.3e-05	0.000108	5.2e-05	0.000149	2.48e-06	2.42e-05	7.09e-05	8.93e-05
7.08e-05	5.41e-05	0.000174	0.000182	6.62e-06	1.53e-05	8.17e-05	9.24e-05
4.92e-05	0.000108	0.00031	0.000171	1.61e-05	2.94e-05	5.03e-05	9.69e-05
6.97e-05	0.000106	0.00033	0.000169	1.35e-05	1.86e-05	4.32e-05	5.79e-05
6.99e-05	9.62e-05	0.000107	0.000162	2.83e-05	1.65e-05	4.11e-05	7.2e-05
3.47e-05	4.8e-05	6.41e-05	0.000177	2.96e-05	3.92e-05	8.74e-05	6.41e-05
6.67e-05	8.43e-05	0.000229	7.46e-05	1.19e-05		3.5e-05	3.95e-05
6.6e-05	4.75e-05	0.000125	7.6e-05	1.81e-05		3.13e-05	4e-05
8.21e-05	6.54e-05	0.000118	0.000193	2.41e-05		3.22e-05	4.43e-05
8.5e-05	7.94e-05		0.000161	2.84e-05		4.42e-05
8.03e-05	4.04e-05		0.000109	3.06e-05
0.00011	0.000103
8.64e-05	7.09e-05
7.46e-05
