# Supplementary material for: Donor transcription suppresses D-loops in cis and promotes genome stability
Source: EMBO J. 2025 Aug 26;44(19):5595–617. doi: 10.1038/s44318-025-00541-x (PMC12489061; doi:10.1038/s44318-025-00541-x)
Supplement: Supplementary file 11 — Source data Fig. 5 [file 44318_2025_541_MOESM11_ESM.zip › Figure 5/5E/5E.xlsx]

## Sheet: 5E
NCO and CO values for Figure 5E
	Donor	No DSB			DSB 8h
NCO	No donor	0.0188	0.0112	0.0224	0.0024	0.00107	0.00146
	pDMC1-LY	0.0147	0.018	0.0186	0.555	0.502	0.455
	pTDH3-LY	0.0233	0.0115	0.0114	0.098	0.0716	0.0672
CO	No donor	9.21e-06	4.33e-06	8.02e-08	6.04e-06	9.03e-05	1.72e-05
	pDMC1-LY	0.000851	0.00095	4.47e-06	0.108	0.104	0.0841
	pTDH3-LY	0.00146	0.0015	1.38e-07	0.0151	0.0139	0.0128
