# Supplementary material for: Donor transcription suppresses D-loops in cis and promotes genome stability
Source: EMBO J. 2025 Aug 26;44(19):5595–617. doi: 10.1038/s44318-025-00541-x (PMC12489061; doi:10.1038/s44318-025-00541-x)
Supplement: Supplementary file 11 — Source data Fig. 5 [file 44318_2025_541_MOESM11_ESM.zip › Figure 5/5F/5F.xlsx]

## Sheet: 5F
Viability values for Figure 5E
No donor	pDMC1-LY	pTDH3-LY
9	52	10
8	57	6
7	30	15
