# Supplementary material for: Donor transcription suppresses D-loops in cis and promotes genome stability
Source: EMBO J. 2025 Aug 26;44(19):5595–617. doi: 10.1038/s44318-025-00541-x (PMC12489061; doi:10.1038/s44318-025-00541-x)
Supplement: Supplementary file 12 — Source data Fig. 6 [file 44318_2025_541_MOESM12_ESM.zip]

Archive with 5 entries (2 files):
- Figure 6/
- Figure 6/6B/
- Figure 6/6B/6B.xlsx
- Figure 6/6C/
- Figure 6/6C/6C.xlsx
