# Supplementary material for: Donor transcription suppresses D-loops in cis and promotes genome stability
Source: EMBO J. 2025 Aug 26;44(19):5595–617. doi: 10.1038/s44318-025-00541-x (PMC12489061; doi:10.1038/s44318-025-00541-x)
Supplement: Supplementary file 12 — Source data Fig. 6 [file 44318_2025_541_MOESM12_ESM.zip › Figure 6/6B/6B.xlsx]

## Sheet: 6B
Viability values for Figure 6B
pADE2	pDMC1	pTDH3
117	110	80
91	129	89
78	118	111
85	91	125
