# Supplementary material for: Donor transcription suppresses D-loops in cis and promotes genome stability
Source: EMBO J. 2025 Aug 26;44(19):5595–617. doi: 10.1038/s44318-025-00541-x (PMC12489061; doi:10.1038/s44318-025-00541-x)
Supplement: Supplementary file 12 — Source data Fig. 6 [file 44318_2025_541_MOESM12_ESM.zip › Figure 6/6C/6C.xlsx]

## Sheet: 6C
Frequency of repair outcomes for Figure 6C
ade2-n promoter	NCO			CO			BIR			Chr. Loss
pADE2	2.72	0.73	1.34	14.5	15.38	12.9	81.27	83.52	85.22	1.51	0.37	0.54
pDMC1	3.78	2.35	2.07	26.16	15.67	20.75	68.31	81.72	75.93	1.74	0.26	1.24
pTDH3	3.94	1.07	0.69	25.2	21.39	22.07	69.29	77.01	77.24	1.57	0.53	0
